# Supplementary material for: (E)-4-[2-(4-Eth­oxy­phen­yl)ethen­yl]-1-methyl­pyridinium naphthalene-2-sulfonate
Source: Acta Crystallogr Sect E Struct Rep Online. 2013 Apr 13;69(Pt 5):o722. doi: 10.1107/S1600536813009240 (PMC3648254; doi:10.1107/S1600536813009240)
Supplement: Supplementary file 1 [file e-69-0o722-sup1.cif]

##############################################################################
#                                                                            #
# This CIF contains the data in a paper accepted for publication in          #
# Acta Crystallographica Section E. It conforms to the requirements of       #
# Notes for Authors for Acta Crystallographica Section E, and has been       #
# peer reviewed under the auspices of the IUCr Commission on Journals.       #
#                                                                            #
# Full details of the Crystallographic Information File format               #
# are given in the paper "The Crystallographic Information File (CIF):       #
# a New Standard Archive File for Crystallography" by S. R. Hall, F. H.      #
# Allen and I. D. Brown [Acta Cryst. (1991), A47, 655-685].                  #
#                                                                            #
# The current version of the core CIF dictionary is obtainable from          #
# ftp://ftp.iucr.org/pub/cif_core.dic.                                       #
#                                                                            #
# Software is freely available for graphical display of the structure(s)     #
# in this CIF. For information consult the CIF software page                 #
# http://www.iucr.org/resources/cif/software.                                #
#                                                                            #
# This file may be used for bona fide research purposes within the           #
# scientific community so long as proper attribution is given to the journal # 
# article from which it was obtained.                                        #
#                                                                            #
##############################################################################
data_I
_audit_creation_method     SHELXL97
_chemical_name_systematic
;
(<i>E</i>)-4-[2-(4-Ethoxyphenyl)ethenyl]-1-methylpyridinium
naphthalene-2-sulfonate
;
_chemical_name_common     ?
_chemical_formula_moiety     'C16 H18 N O , C10 H7 O3 S'
_chemical_formula_sum     'C26 H25 N O4 S'
_chemical_formula_iupac     'C16 H18 N O + , C10 H7 O3 S -'
_chemical_formula_weight     447.53
_chemical_melting_point     ?
_symmetry_cell_setting     monoclinic
_symmetry_space_group_name_H-M     'P 21/n'
_symmetry_space_group_name_Hall     '-P 2yn'
loop_
    _symmetry_equiv_pos_as_xyz
    'x, y, z'
    '-x+1/2, y+1/2, -z+1/2'
    '-x, -y, -z'
    'x-1/2, -y-1/2, z-1/2'
_cell_length_a     10.8960(10)
_cell_length_b     17.2838(16)
_cell_length_c     11.8888(10)
_cell_angle_alpha     90.00
_cell_angle_beta     92.752(4)
_cell_angle_gamma     90.00
_cell_volume     2236.4(3)
_cell_formula_units_Z     4
_cell_measurement_reflns_used     2935
_cell_measurement_theta_min     4.713
_cell_measurement_theta_max     55.003
_cell_measurement_temperature     296(2)
_exptl_crystal_description     block
_exptl_crystal_colour     yellow
_exptl_crystal_size_max     0.40
_exptl_crystal_size_mid     0.35
_exptl_crystal_size_min     0.30
_exptl_crystal_density_diffrn     1.329
_exptl_crystal_density_meas     ?
_exptl_crystal_density_method     'not measured'
_exptl_crystal_F_000     944
_exptl_absorpt_coefficient_mu     0.178
_exptl_absorpt_correction_type     multi-scan
_exptl_absorpt_process_details     '(SADABS; Bruker, 1999)'
_exptl_absorpt_correction_T_min     0.9321
_exptl_absorpt_correction_T_max     0.9485
_exptl_special_details     ?
_diffrn_ambient_temperature     296(2)
_diffrn_radiation_type     MoK\a
_diffrn_radiation_wavelength     0.71073
_diffrn_radiation_source     'fine-focus sealed tube'
_diffrn_radiation_monochromator     graphite
_diffrn_measurement_device_type     'Bruker APEXII CCD'
_diffrn_measurement_method     '\w and \f scan'
_diffrn_detector_area_resol_mean     ?
_diffrn_reflns_number     9220
_diffrn_reflns_av_R_equivalents     0.0199
_diffrn_reflns_av_sigmaI/netI     0.0398
_diffrn_reflns_theta_min     2.48
_diffrn_reflns_theta_max     28.26
_diffrn_reflns_theta_full     28.26
_diffrn_measured_fraction_theta_max     0.968
_diffrn_measured_fraction_theta_full     0.968
_diffrn_reflns_limit_h_min     -14
_diffrn_reflns_limit_h_max     14
_diffrn_reflns_limit_k_min     -22
_diffrn_reflns_limit_k_max     11
_diffrn_reflns_limit_l_min     -15
_diffrn_reflns_limit_l_max     9
_diffrn_standards_number     ?
_diffrn_standards_interval_count     ?
_diffrn_standards_interval_time     ?
_diffrn_standards_decay_%     ?
_refine_special_details     ?
_reflns_number_total     5354
_reflns_number_gt     3678
_reflns_threshold_expression     I>2\s(I)
_refine_ls_structure_factor_coef     Fsqd
_refine_ls_matrix_type     full
_refine_ls_R_factor_all     0.0810
_refine_ls_R_factor_gt     0.0516
_refine_ls_wR_factor_gt     0.1411
_refine_ls_wR_factor_ref     0.1588
_refine_ls_goodness_of_fit_ref     1.033
_refine_ls_restrained_S_all     1.033
_refine_ls_number_reflns     5354
_refine_ls_number_parameters     291
_refine_ls_number_restraints     0
_refine_ls_number_constraints     0
_refine_ls_hydrogen_treatment     constr
_refine_ls_weighting_scheme     calc
_refine_ls_weighting_details
         'calc w=1/[\s^2^(Fo^2^)+(0.0795P)^2^+0.5684P] where P=(Fo^2^+2Fc^2^)/3'
_atom_sites_solution_hydrogens     geom
_atom_sites_solution_primary     direct
_atom_sites_solution_secondary     difmap
_refine_ls_shift/su_max     0.004
_refine_ls_shift/su_mean     0.000
_refine_diff_density_max     0.518
_refine_diff_density_min     -0.320
_refine_ls_extinction_method     none
_refine_ls_extinction_coef     ?
loop_
    _atom_type_symbol
    _atom_type_description
    _atom_type_scat_dispersion_real
    _atom_type_scat_dispersion_imag
    _atom_type_scat_source
    'C' 'C' 0.0033 0.0016
                         'International Tables Vol C Tables 4.2.6.8 and 6.1.1.4'
    'H' 'H' 0.0000 0.0000
                         'International Tables Vol C Tables 4.2.6.8 and 6.1.1.4'
    'N' 'N' 0.0061 0.0033
                         'International Tables Vol C Tables 4.2.6.8 and 6.1.1.4'
    'O' 'O' 0.0106 0.0060
                         'International Tables Vol C Tables 4.2.6.8 and 6.1.1.4'
    'S' 'S' 0.1246 0.1234
                         'International Tables Vol C Tables 4.2.6.8 and 6.1.1.4'
_computing_data_collection     'APEX2 (Bruker, 2004)'
_computing_cell_refinement     'APEX2 and SAINT  (Bruker, 2004)'
_computing_data_reduction     'SAINT and XPREP (Bruker, 2004)'
_computing_structure_solution     'SIR92 (Altomare <i>et al.</i>, 1993)'
_computing_structure_refinement     'SHELXL97 (Sheldrick, 2008)'
_computing_molecular_graphics
;
ORTEP-3 for Windows (Farrugia, 2012) and
Mercury (Macrae <i>et al.</i>, 2006)'
;
_computing_publication_material     'SHELXL97 (Sheldrick, 2008)'
loop_
    _atom_site_type_symbol
    _atom_site_label
    _atom_site_fract_x
    _atom_site_fract_y
    _atom_site_fract_z
    _atom_site_U_iso_or_equiv
    _atom_site_adp_type
    _atom_site_calc_flag
    _atom_site_refinement_flags
    _atom_site_occupancy
    _atom_site_symmetry_multiplicity
    _atom_site_disorder_assembly
    _atom_site_disorder_group
    S S1 -0.13928(4) 0.46834(3) 0.22800(4) 0.03758(16) Uani d . 1 1 . .
    O O1 -0.22890(17) 0.26974(11) 0.70188(18) 0.0674(5) Uani d . 1 1 . .
    O O2 -0.17437(15) 0.39399(10) 0.27088(15) 0.0621(5) Uani d . 1 1 . .
    O O3 -0.15214(14) 0.47353(9) 0.10620(13) 0.0496(4) Uani d . 1 1 . .
    O O4 -0.19562(15) 0.53257(11) 0.28333(15) 0.0614(5) Uani d . 1 1 . .
    N N1 0.67371(16) 0.21961(12) 0.39556(15) 0.0439(4) Uani d . 1 1 . .
    C C1 -0.4210(2) 0.24499(16) 0.7732(2) 0.0598(7) Uani d . 1 1 . .
    H H1A -0.4018 0.2784 0.8361 0.090 Uiso calc R 1 1 . .
    H H1B -0.4758 0.2049 0.7956 0.090 Uiso calc R 1 1 . .
    H H1C -0.4596 0.2744 0.7129 0.090 Uiso calc R 1 1 . .
    C C2 -0.3040(2) 0.20899(16) 0.7340(2) 0.0569(6) Uani d . 1 1 . .
    H H2A -0.2636 0.1794 0.7943 0.068 Uiso calc R 1 1 . .
    H H2B -0.3221 0.1747 0.6708 0.068 Uiso calc R 1 1 . .
    C C3 -0.1151(2) 0.25166(14) 0.66518(19) 0.0464(5) Uani d . 1 1 . .
    C C4 -0.0432(2) 0.31443(15) 0.6413(2) 0.0565(6) Uani d . 1 1 . .
    H H4 -0.0741 0.3641 0.6501 0.068 Uiso calc R 1 1 . .
    C C5 0.0732(2) 0.30478(14) 0.6047(2) 0.0502(6) Uani d . 1 1 . .
    H H5 0.1200 0.3480 0.5885 0.060 Uiso calc R 1 1 . .
    C C6 0.12266(19) 0.23083(13) 0.59137(17) 0.0382(5) Uani d . 1 1 . .
    C C7 0.24500(19) 0.21686(13) 0.55280(17) 0.0396(5) Uani d . 1 1 . .
    H H7 0.2698 0.1654 0.5500 0.048 Uiso calc R 1 1 . .
    C C8 0.3257(2) 0.26921(13) 0.52101(18) 0.0431(5) Uani d . 1 1 . .
    H H8 0.3042 0.3211 0.5255 0.052 Uiso calc R 1 1 . .
    C C9 0.44579(19) 0.25042(12) 0.47955(17) 0.0389(5) Uani d . 1 1 . .
    C C10 0.4916(2) 0.17538(13) 0.47388(19) 0.0457(5) Uani d . 1 1 . .
    H H10 0.4452 0.1343 0.4992 0.055 Uiso calc R 1 1 . .
    C C11 0.6037(2) 0.16135(14) 0.4317(2) 0.0487(5) Uani d . 1 1 . .
    H H11 0.6322 0.1107 0.4279 0.058 Uiso calc R 1 1 . .
    C C12 0.7940(2) 0.20278(17) 0.3504(2) 0.0599(7) Uani d . 1 1 . .
    H H12A 0.8180 0.2449 0.3036 0.090 Uiso calc R 1 1 . .
    H H12B 0.7888 0.1562 0.3066 0.090 Uiso calc R 1 1 . .
    H H12C 0.8540 0.1963 0.4115 0.090 Uiso calc R 1 1 . .
    C C13 0.0494(2) 0.16808(14) 0.6163(2) 0.0469(5) Uani d . 1 1 . .
    H H13 0.0801 0.1183 0.6082 0.056 Uiso calc R 1 1 . .
    C C14 -0.0689(2) 0.17784(14) 0.6530(2) 0.0504(6) Uani d . 1 1 . .
    H H14 -0.1166 0.1350 0.6692 0.060 Uiso calc R 1 1 . .
    C C15 0.6331(2) 0.29222(15) 0.4003(2) 0.0551(6) Uani d . 1 1 . .
    H H15 0.6818 0.3323 0.3752 0.066 Uiso calc R 1 1 . .
    C C16 0.5214(2) 0.30866(15) 0.4413(2) 0.0559(6) Uani d . 1 1 . .
    H H16 0.4953 0.3598 0.4438 0.067 Uiso calc R 1 1 . .
    C C17 0.02063(18) 0.47725(11) 0.26229(16) 0.0335(4) Uani d . 1 1 . .
    C C18 0.0604(2) 0.46691(12) 0.37619(17) 0.0403(5) Uani d . 1 1 . .
    H H18 0.0045 0.4519 0.4287 0.048 Uiso calc R 1 1 . .
    C C19 0.1800(2) 0.47885(13) 0.40938(18) 0.0457(5) Uani d . 1 1 . .
    H H19 0.2046 0.4733 0.4849 0.055 Uiso calc R 1 1 . .
    C C20 0.26751(19) 0.49955(13) 0.33080(19) 0.0417(5) Uani d . 1 1 . .
    C C21 0.3931(2) 0.51132(15) 0.3618(2) 0.0567(7) Uani d . 1 1 . .
    H H21 0.4194 0.5074 0.4372 0.068 Uiso calc R 1 1 . .
    C C22 0.4766(2) 0.52831(16) 0.2831(3) 0.0651(8) Uani d . 1 1 . .
    H H22 0.5590 0.5348 0.3049 0.078 Uiso calc R 1 1 . .
    C C23 0.10290(18) 0.49640(11) 0.18361(16) 0.0341(4) Uani d . 1 1 . .
    H H23 0.0761 0.5022 0.1086 0.041 Uiso calc R 1 1 . .
    C C24 0.22918(18) 0.50750(12) 0.21552(17) 0.0367(4) Uani d . 1 1 . .
    C C25 0.3178(2) 0.52578(13) 0.1359(2) 0.0476(5) Uani d . 1 1 . .
    H H25 0.2938 0.5309 0.0601 0.057 Uiso calc R 1 1 . .
    C C26 0.4380(2) 0.53582(16) 0.1703(3) 0.0620(7) Uani d . 1 1 . .
    H H26 0.4952 0.5479 0.1174 0.074 Uiso calc R 1 1 . .
loop_
    _atom_site_aniso_label
    _atom_site_aniso_U_11
    _atom_site_aniso_U_22
    _atom_site_aniso_U_33
    _atom_site_aniso_U_12
    _atom_site_aniso_U_13
    _atom_site_aniso_U_23
    S1 0.0314(3) 0.0373(3) 0.0442(3) -0.0046(2) 0.00312(19) -0.0015(2)
    O1 0.0487(10) 0.0612(12) 0.0944(14) 0.0025(9) 0.0244(9) 0.0087(10)
    O2 0.0515(10) 0.0550(11) 0.0799(12) -0.0178(8) 0.0034(9) 0.0173(9)
    O3 0.0410(8) 0.0584(10) 0.0486(9) -0.0081(7) -0.0055(6) 0.0012(8)
    O4 0.0419(9) 0.0679(12) 0.0748(11) 0.0089(8) 0.0046(8) -0.0213(9)
    N1 0.0359(9) 0.0542(12) 0.0424(9) -0.0050(8) 0.0097(7) 0.0004(9)
    C1 0.0369(13) 0.0729(19) 0.0707(17) 0.0030(12) 0.0144(11) -0.0028(14)
    C2 0.0491(14) 0.0530(16) 0.0687(16) -0.0018(12) 0.0035(12) -0.0022(13)
    C3 0.0359(11) 0.0528(14) 0.0512(13) 0.0054(10) 0.0108(9) 0.0038(11)
    C4 0.0502(14) 0.0406(13) 0.0805(17) 0.0066(11) 0.0215(12) 0.0006(12)
    C5 0.0466(13) 0.0386(13) 0.0669(15) -0.0026(10) 0.0168(11) 0.0035(11)
    C6 0.0348(10) 0.0409(12) 0.0393(10) 0.0007(9) 0.0057(8) 0.0026(9)
    C7 0.0403(11) 0.0370(11) 0.0419(11) 0.0008(9) 0.0057(8) 0.0021(9)
    C8 0.0422(12) 0.0369(12) 0.0510(12) 0.0015(9) 0.0118(9) 0.0027(10)
    C9 0.0380(11) 0.0397(12) 0.0395(10) -0.0029(9) 0.0069(8) 0.0030(9)
    C10 0.0423(12) 0.0394(12) 0.0568(13) -0.0086(10) 0.0158(10) 0.0021(10)
    C11 0.0465(13) 0.0411(13) 0.0597(13) -0.0033(10) 0.0146(10) -0.0030(11)
    C12 0.0354(12) 0.082(2) 0.0635(15) -0.0020(12) 0.0175(10) 0.0022(14)
    C13 0.0407(12) 0.0381(12) 0.0628(14) 0.0024(10) 0.0105(10) 0.0025(11)
    C14 0.0423(12) 0.0450(14) 0.0648(14) -0.0072(10) 0.0114(10) 0.0062(11)
    C15 0.0482(14) 0.0476(14) 0.0710(16) -0.0131(11) 0.0179(11) 0.0094(12)
    C16 0.0498(14) 0.0390(13) 0.0807(17) -0.0032(11) 0.0209(12) 0.0096(12)
    C17 0.0336(10) 0.0283(10) 0.0386(10) -0.0002(8) 0.0004(8) -0.0022(8)
    C18 0.0456(12) 0.0398(12) 0.0358(10) 0.0006(9) 0.0050(8) 0.0006(9)
    C19 0.0521(13) 0.0468(13) 0.0374(10) 0.0054(10) -0.0070(9) -0.0005(10)
    C20 0.0391(11) 0.0334(11) 0.0517(12) 0.0025(9) -0.0084(9) -0.0011(10)
    C21 0.0458(13) 0.0534(15) 0.0688(15) 0.0015(11) -0.0197(12) -0.0015(12)
    C22 0.0343(12) 0.0618(17) 0.098(2) -0.0072(12) -0.0126(13) 0.0035(15)
    C23 0.0341(10) 0.0322(10) 0.0359(9) -0.0023(8) 0.0008(7) 0.0015(8)
    C24 0.0341(10) 0.0308(10) 0.0449(11) -0.0008(8) -0.0004(8) 0.0015(9)
    C25 0.0386(12) 0.0463(13) 0.0581(13) -0.0033(10) 0.0036(10) 0.0060(11)
    C26 0.0391(13) 0.0583(17) 0.089(2) -0.0074(11) 0.0099(12) 0.0050(14)
_geom_special_details     ?
loop_
    _geom_bond_atom_site_label_1
    _geom_bond_atom_site_label_2
    _geom_bond_site_symmetry_2
    _geom_bond_distance
    _geom_bond_publ_flag
    S1 O2 . 1.4408(17) ?
    S1 O4 . 1.4425(17) ?
    S1 O3 . 1.4510(16) ?
    S1 C17 . 1.777(2) ?
    O1 C3 . 1.371(3) ?
    O1 C2 . 1.396(3) ?
    N1 C15 . 1.333(3) ?
    N1 C11 . 1.346(3) ?
    N1 C12 . 1.470(3) ?
    C1 C2 . 1.512(3) ?
    C1 H1A . 0.9600 ?
    C1 H1B . 0.9600 ?
    C1 H1C . 0.9600 ?
    C2 H2A . 0.9700 ?
    C2 H2B . 0.9700 ?
    C3 C4 . 1.375(3) ?
    C3 C14 . 1.382(3) ?
    C4 C5 . 1.371(3) ?
    C4 H4 . 0.9300 ?
    C5 C6 . 1.399(3) ?
    C5 H5 . 0.9300 ?
    C6 C13 . 1.387(3) ?
    C6 C7 . 1.451(3) ?
    C7 C8 . 1.329(3) ?
    C7 H7 . 0.9300 ?
    C8 C9 . 1.457(3) ?
    C8 H8 . 0.9300 ?
    C9 C16 . 1.391(3) ?
    C9 C10 . 1.393(3) ?
    C10 C11 . 1.364(3) ?
    C10 H10 . 0.9300 ?
    C11 H11 . 0.9300 ?
    C12 H12A . 0.9600 ?
    C12 H12B . 0.9600 ?
    C12 H12C . 0.9600 ?
    C13 C14 . 1.390(3) ?
    C13 H13 . 0.9300 ?
    C14 H14 . 0.9300 ?
    C15 C16 . 1.362(3) ?
    C15 H15 . 0.9300 ?
    C16 H16 . 0.9300 ?
    C17 C23 . 1.367(3) ?
    C17 C18 . 1.413(3) ?
    C18 C19 . 1.359(3) ?
    C18 H18 . 0.9300 ?
    C19 C20 . 1.412(3) ?
    C19 H19 . 0.9300 ?
    C20 C21 . 1.415(3) ?
    C20 C24 . 1.420(3) ?
    C21 C22 . 1.368(4) ?
    C21 H21 . 0.9300 ?
    C22 C26 . 1.392(4) ?
    C22 H22 . 0.9300 ?
    C23 C24 . 1.423(3) ?
    C23 H23 . 0.9300 ?
    C24 C25 . 1.420(3) ?
    C25 C26 . 1.365(3) ?
    C25 H25 . 0.9300 ?
    C26 H26 . 0.9300 ?
loop_
    _geom_angle_atom_site_label_1
    _geom_angle_atom_site_label_2
    _geom_angle_atom_site_label_3
    _geom_angle_site_symmetry_1
    _geom_angle_site_symmetry_3
    _geom_angle
    _geom_angle_publ_flag
    O2 S1 O4 . . 113.52(11) ?
    O2 S1 O3 . . 113.19(10) ?
    O4 S1 O3 . . 112.62(11) ?
    O2 S1 C17 . . 105.67(10) ?
    O4 S1 C17 . . 105.23(10) ?
    O3 S1 C17 . . 105.68(9) ?
    C3 O1 C2 . . 117.9(2) ?
    C15 N1 C11 . . 119.78(19) ?
    C15 N1 C12 . . 120.4(2) ?
    C11 N1 C12 . . 119.9(2) ?
    C2 C1 H1A . . 109.5 ?
    C2 C1 H1B . . 109.5 ?
    H1A C1 H1B . . 109.5 ?
    C2 C1 H1C . . 109.5 ?
    H1A C1 H1C . . 109.5 ?
    H1B C1 H1C . . 109.5 ?
    O1 C2 C1 . . 106.8(2) ?
    O1 C2 H2A . . 110.4 ?
    C1 C2 H2A . . 110.4 ?
    O1 C2 H2B . . 110.4 ?
    C1 C2 H2B . . 110.4 ?
    H2A C2 H2B . . 108.6 ?
    O1 C3 C4 . . 114.7(2) ?
    O1 C3 C14 . . 125.7(2) ?
    C4 C3 C14 . . 119.5(2) ?
    C5 C4 C3 . . 120.9(2) ?
    C5 C4 H4 . . 119.5 ?
    C3 C4 H4 . . 119.5 ?
    C4 C5 C6 . . 121.0(2) ?
    C4 C5 H5 . . 119.5 ?
    C6 C5 H5 . . 119.5 ?
    C13 C6 C5 . . 117.5(2) ?
    C13 C6 C7 . . 119.0(2) ?
    C5 C6 C7 . . 123.6(2) ?
    C8 C7 C6 . . 127.4(2) ?
    C8 C7 H7 . . 116.3 ?
    C6 C7 H7 . . 116.3 ?
    C7 C8 C9 . . 124.2(2) ?
    C7 C8 H8 . . 117.9 ?
    C9 C8 H8 . . 117.9 ?
    C16 C9 C10 . . 116.0(2) ?
    C16 C9 C8 . . 120.3(2) ?
    C10 C9 C8 . . 123.65(19) ?
    C11 C10 C9 . . 120.9(2) ?
    C11 C10 H10 . . 119.6 ?
    C9 C10 H10 . . 119.6 ?
    N1 C11 C10 . . 121.0(2) ?
    N1 C11 H11 . . 119.5 ?
    C10 C11 H11 . . 119.5 ?
    N1 C12 H12A . . 109.5 ?
    N1 C12 H12B . . 109.5 ?
    H12A C12 H12B . . 109.5 ?
    N1 C12 H12C . . 109.5 ?
    H12A C12 H12C . . 109.5 ?
    H12B C12 H12C . . 109.5 ?
    C6 C13 C14 . . 121.6(2) ?
    C6 C13 H13 . . 119.2 ?
    C14 C13 H13 . . 119.2 ?
    C3 C14 C13 . . 119.5(2) ?
    C3 C14 H14 . . 120.2 ?
    C13 C14 H14 . . 120.2 ?
    N1 C15 C16 . . 121.0(2) ?
    N1 C15 H15 . . 119.5 ?
    C16 C15 H15 . . 119.5 ?
    C15 C16 C9 . . 121.3(2) ?
    C15 C16 H16 . . 119.4 ?
    C9 C16 H16 . . 119.4 ?
    C23 C17 C18 . . 120.35(18) ?
    C23 C17 S1 . . 122.14(15) ?
    C18 C17 S1 . . 117.46(15) ?
    C19 C18 C17 . . 120.31(19) ?
    C19 C18 H18 . . 119.8 ?
    C17 C18 H18 . . 119.8 ?
    C18 C19 C20 . . 120.97(19) ?
    C18 C19 H19 . . 119.5 ?
    C20 C19 H19 . . 119.5 ?
    C19 C20 C21 . . 122.6(2) ?
    C19 C20 C24 . . 119.10(18) ?
    C21 C20 C24 . . 118.3(2) ?
    C22 C21 C20 . . 121.3(2) ?
    C22 C21 H21 . . 119.4 ?
    C20 C21 H21 . . 119.4 ?
    C21 C22 C26 . . 120.0(2) ?
    C21 C22 H22 . . 120.0 ?
    C26 C22 H22 . . 120.0 ?
    C17 C23 C24 . . 120.52(17) ?
    C17 C23 H23 . . 119.7 ?
    C24 C23 H23 . . 119.7 ?
    C25 C24 C20 . . 119.16(19) ?
    C25 C24 C23 . . 122.15(18) ?
    C20 C24 C23 . . 118.69(18) ?
    C26 C25 C24 . . 120.2(2) ?
    C26 C25 H25 . . 119.9 ?
    C24 C25 H25 . . 119.9 ?
    C25 C26 C22 . . 121.2(2) ?
    C25 C26 H26 . . 119.4 ?
    C22 C26 H26 . . 119.4 ?
loop_
    _geom_hbond_atom_site_label_D
    _geom_hbond_atom_site_label_H
    _geom_hbond_atom_site_label_A
    _geom_hbond_site_symmetry_A
    _geom_hbond_distance_DH
    _geom_hbond_distance_HA
    _geom_hbond_distance_DA
    _geom_hbond_angle_DHA
    _geom_hbond_publ_flag
    C23 H23 O3 . 0.93 2.54 2.912(2) 104.62 no
    C10 H10 O3 4_666 0.93 2.52 3.433(3) 167.64 yes
    C11 H11 O3 2_545 0.93 2.42 3.323(3) 164.53 yes
    C12 H12B O4 2_545 0.96 2.58 3.488(3) 159.00 yes
    C15 H15 O2 1_655 0.93 2.31 3.189(3) 158.36 yes
    C25 H25 O3 3_565 0.93 2.45 3.323(3) 156.26 yes
    C14 H14 Cg1 4_566 0.93 2.84 3.686(3) 152.39 yes
data_global
_journal_date_recd_electronic     2013-02-23
_journal_date_accepted     2013-04-04
_journal_name_full     'Acta Crystallographica, Section E'
_journal_year     2013
_journal_volume     69
_journal_issue      5
_journal_page_first     o722
_journal_page_last     o722
_journal_paper_category     QO
_journal_paper_doi     10.1107/S1600536813009240
_journal_coeditor_code     BH2474
_publ_contact_author_name     'Professor Jiban Podder'
_publ_contact_author_address
;
Department of physics
Bangladesh University of Engineering and Technology
Dhaka-1000, Bangladesh
;
_publ_contact_author_email     'jpodder59@gmail.com'
_publ_contact_author_fax     +88-02-8613046
_publ_contact_author_phone     '880 2966 5650'
_publ_section_title
;
(<i>E</i>)-4-[2-(4-Ethoxyphenyl)ethenyl]-1-methylpyridinium
naphthalene-2-sulfonate
;
loop_
    _publ_author_name
    _publ_author_footnote
    _publ_author_address
    "R. K. Balachandar" .
;
Centre for Crystal Growth
School of Advanced Sciences
VIT University
Vellore 632 014
India
;
    "S. Kalainathan" .
;
Centre for Crystal Growth
School of Advanced Sciences
VIT University
Vellore 632 014
India
;
    "P. G. Aravindan" .
;
Crystal Growth and Crystallography Division
School of Advanced Sciences
VIT University
Vellore 632 014
India
;
    "Eappen, Shibu M." .
;
Sophisticated Test and Instrumentation Centre (STIC)
Cochin University PO
Cochin 682 022
Kerala
India
;
    "Podder, Jiban" .
;
Department of Physics
Bangladesh University of Engineering and Technology
Dhaka 1000
Bangladesh
;
