# Supplementary material for: (E)-4-[2-(4-Eth­oxy­phen­yl)ethen­yl]-1-methyl­pyridinium naphthalene-2-sulfonate
Source: Acta Crystallogr Sect E Struct Rep Online. 2013 Apr 13;69(Pt 5):o722. doi: 10.1107/S1600536813009240 (PMC3648254; doi:10.1107/S1600536813009240)
Supplement: Supplementary file 2 [file e-69-0o722-Isup2.hkl]

# 
# h,k,l, Fc-squared, Fo-squared, sigma(Fo-squared) and status flag 
# 
data_I
_shelx_title ' Ethoxy in P2(1)/n' 
_shelx_refln_list_code          4 
_shelx_F_calc_maximum      346.75 
_exptl_crystal_F_000       944.00 
_reflns_d_resolution_high  0.7505 
 
loop_ 
 _symmetry_equiv_pos_as_xyz 
 'x, y, z' 
 '-x+1/2, y+1/2, -z+1/2' 
 '-x, -y, -z' 
 'x-1/2, -y-1/2, z-1/2' 
 
_cell_length_a    10.8960 
_cell_length_b    17.2838 
_cell_length_c    11.8888 
_cell_angle_alpha  90.000 
_cell_angle_beta   92.752 
_cell_angle_gamma  90.000 
 
_shelx_F_squared_multiplier     1.000 
 
loop_ 
 _refln_index_h 
 _refln_index_k 
 _refln_index_l 
 _refln_F_squared_calc 
 _refln_F_squared_meas 
 _refln_F_squared_sigma 
 _refln_observed_status 
   2   0   0      230.96      365.63      7.00 o 
   4   0   0      916.50      902.43     17.10 o 
   6   0   0      328.72      264.98     11.00 o 
   8   0   0       52.83       65.97      6.60 o 
  10   0   0      126.72      138.54     12.09 o 
  12   0   0       21.89       29.69      7.70 o 
   2   1   0     1154.15     1063.54     13.19 o 
   3   1   0    11177.31    10877.15    127.95 o 
   4   1   0      872.56      945.18     12.64 o 
   5   1   0      242.45      261.23      7.00 o 
   6   1   0      221.04      235.85      7.00 o 
   7   1   0      975.44     1015.95     20.99 o 
   8   1   0        4.08        0.55      3.11 o 
   9   1   0       11.57       11.00      3.89 o 
  10   1   0       32.28       33.54      4.66 o 
  11   1   0       56.81       68.17      6.22 o 
  12   1   0       50.63       70.21      6.60 o 
  13   1   0       31.65       29.76      5.79 o 
  14   1   0        0.57        4.40      7.70 o 
   1   2   0      248.63      206.71      8.89 o 
   2   2   0      401.85      556.55      7.41 o 
   3   2   0      213.41      201.38      3.85 o 
   4   2   0      734.13      758.10     12.06 o 
   5   2   0       13.51       10.23      6.60 o 
   6   2   0     1351.20     1332.60     25.66 o 
   7   2   0       95.45      101.73      5.44 o 
   8   2   0      184.04      176.76      7.77 o 
   9   2   0      978.95      966.75     21.37 o 
  10   2   0       56.21       73.82      7.15 o 
  11   2   0        4.93        4.10      4.22 o 
  12   2   0        5.80        8.80      5.50 o 
  13   2   0        4.44        6.43      5.01 o 
  14   2   0       28.31       35.18      8.80 o 
   1   3   0     1835.43     1866.37     22.95 o 
   2   3   0      751.66      856.38     11.13 o 
   3   3   0     3839.42     4062.10     48.93 o 
   4   3   0      527.81      521.75      8.89 o 
   5   3   0        0.27        6.05      2.75 o 
   6   3   0     2584.79     2745.29     48.59 o 
   7   3   0      571.80      519.12     12.81 o 
   8   3   0      255.30      267.00     20.89 o 
   9   3   0       15.39       15.22      7.15 o 
  10   3   0        0.17        0.55      3.89 o 
  11   3   0      411.38      412.39     13.22 o 
  12   3   0       70.52       60.81      6.57 o 
  13   3   0        9.03        7.02      8.80 o 
  14   3   0        4.08        7.70      7.70 o 
   0   4   0   120234.93   108637.56   1801.00 o 
   1   4   0     4678.98     4130.49     49.48 o 
   2   4   0     3910.58     4262.30     45.73 o 
   3   4   0      514.29      512.36      8.89 o 
   4   4   0      427.72      412.11      6.86 o 
   5   4   0     3124.51     3078.47     54.03 o 
   6   4   0       12.39       21.45      3.11 o 
   7   4   0        4.22        2.20      2.64 o 
   8   4   0      126.08      101.32      9.35 o 
   9   4   0      198.42      173.35     18.14 o 
  10   4   0       65.79       69.34      6.60 o 
  11   4   0       95.02       92.48      7.00 o 
  12   4   0       16.51       25.85      5.44 o 
  13   4   0       38.65       40.88      8.25 o 
  14   4   0        1.80       -7.70      7.70 o 
   1   5   0      484.32      455.75      8.25 o 
   2   5   0        4.94       52.78      5.50 o 
   3   5   0      162.26       93.46      3.35 o 
   4   5   0      243.27      245.20      7.36 o 
   5   5   0       24.23       13.81      3.22 o 
   6   5   0     2145.39     2140.50     32.36 o 
   7   5   0       11.93       16.06      3.43 o 
   8   5   0       39.46       40.68      4.22 o 
   9   5   0        0.02        8.70      4.22 o 
  10   5   0      337.39      364.97     12.03 o 
  11   5   0        4.15        0.10      4.22 o 
  12   5   0      243.68      279.54     12.03 o 
  13   5   0       34.13       39.58      9.90 o 
  14   5   0        4.32        2.20      8.80 o 
   0   6   0    17153.74    17683.27    293.88 o 
   1   6   0      194.63      180.04      3.97 o 
   2   6   0     1525.99     1541.41     23.27 o 
   3   6   0     1082.18     1075.14     16.92 o 
   4   6   0      310.05      402.30     10.47 o 
   5   6   0      186.72      185.69      6.87 o 
   6   6   0        0.52        3.99      3.85 o 
   7   6   0     1338.58     1263.60     21.12 o 
   8   6   0       63.53       44.28      4.74 o 
   9   6   0     2780.64     2575.85     39.95 o 
  10   6   0        0.94        6.23      3.56 o 
  11   6   0        0.26        1.04      3.70 o 
  12   6   0        2.60        8.48      5.28 o 
  13   6   0       83.44       89.06     13.19 o 
   1   7   0      533.88      602.10     10.79 o 
   2   7   0     1047.37     1161.09     22.55 o 
   3   7   0      340.08      394.75     10.11 o 
   4   7   0       27.63       36.92      4.40 o 
   5   7   0      164.22      143.14      6.57 o 
   6   7   0     3324.43     3392.95     60.63 o 
   7   7   0      434.34      388.59     11.58 o 
   8   7   0       70.15       69.13      6.08 o 
   9   7   0       84.35       99.62      7.66 o 
  10   7   0      146.51      129.85      8.92 o 
  11   7   0       16.07       12.09      5.28 o 
  12   7   0      430.59      459.54     24.74 o 
  13   7   0        0.73       -3.30      8.80 o 
   0   8   0     1739.38     1902.14     49.48 o 
   1   8   0      174.15      176.90      6.57 o 
   2   8   0     2109.47     2330.27     42.37 o 
   3   8   0      573.94      536.29     15.39 o 
   4   8   0      587.72      679.54     25.84 o 
   5   8   0     1213.17     1115.05     23.29 o 
   6   8   0      132.31      147.29      7.36 o 
   7   8   0      414.56      390.52     12.37 o 
   8   8   0      119.87      119.28      7.66 o 
   9   8   0      124.11      158.75      9.51 o 
  10   8   0        0.84        6.68      4.66 o 
  11   8   0       55.09       54.55      6.87 o 
  12   8   0       17.63       27.49     11.00 o 
  13   8   0       64.62       57.17     12.09 o 
   1   9   0        0.85        9.35      3.11 o 
   2   9   0      207.34      285.50      8.92 o 
   3   9   0        7.03        2.04      2.64 o 
   4   9   0      245.89      219.32     13.74 o 
   5   9   0      280.35      293.86      9.70 o 
   6   9   0     1847.90     1877.19     54.98 o 
   7   9   0      452.30      456.34     13.93 o 
   8   9   0      170.65      157.05      9.23 o 
   9   9   0      218.48      230.33     10.30 o 
  10   9   0      171.29      178.63      9.75 o 
  11   9   0       20.79       20.91      6.08 o 
  12   9   0      361.76      341.95     21.99 o 
  13   9   0        3.96       -8.80      8.80 o 
   0  10   0      349.10      417.81     16.49 o 
   1  10   0     1515.49     1394.80     27.99 o 
   2  10   0      780.17      774.54     17.48 o 
   3  10   0      197.40      213.03      8.14 o 
   4  10   0      469.26      510.08     13.93 o 
   5  10   0      523.36      503.57     13.93 o 
   6  10   0        0.00        0.44      3.66 o 
   7  10   0     1146.07     1100.60     27.49 o 
   8  10   0        0.70       -1.30      3.82 o 
   9  10   0      444.85      401.82     13.74 o 
  10  10   0       66.25       85.88      7.92 o 
  11  10   0       79.21       67.51      7.66 o 
  12  10   0       29.09       43.98     12.09 o 
  13  10   0       79.90       85.76     15.39 o 
   1  11   0        1.60        6.60      5.50 o 
   2  11   0       27.34       47.00      5.01 o 
   3  11   0      212.55      213.28     11.54 o 
   4  11   0      163.54      143.63      7.66 o 
   5  11   0        0.01       -3.43      3.43 o 
   6  11   0     1003.18     1022.20     23.29 o 
   7  11   0        2.03        2.20      6.60 o 
   8  11   0       22.87       15.55      5.28 o 
   9  11   0        2.54       10.32      4.66 o 
  10  11   0       11.53       21.55      5.49 o 
  11  11   0       67.47      102.25     14.29 o 
  12  11   0      207.71      216.60     19.79 o 
   0  12   0      160.47      185.82     12.09 o 
   1  12   0      302.95      323.35     10.88 o 
   2  12   0      327.13      292.86     12.64 o 
   3  12   0      208.37      216.82      8.92 o 
   4  12   0      170.06      165.06     17.04 o 
   5  12   0      829.61      803.32     19.72 o 
   6  12   0      791.13      789.81     19.72 o 
   7  12   0      317.93      301.04     11.88 o 
   8  12   0        7.25        5.34      5.28 o 
   9  12   0      127.65      120.31      9.23 o 
  10  12   0       90.17       88.92      7.92 o 
  11  12   0        9.68        3.30      9.90 o 
  12  12   0       10.93       18.69     11.00 o 
   1  13   0      298.57      304.94     11.25 o 
   2  13   0      267.85      303.57     11.25 o 
   3  13   0      542.19      523.06     15.15 o 
   4  13   0      165.57      164.88      9.23 o 
   5  13   0        4.16        5.13      8.80 o 
   6  13   0      124.10      131.81      9.35 o 
   7  13   0      270.64      307.31     17.04 o 
   8  13   0       68.87       62.84      6.87 o 
   9  13   0      106.57      112.30      8.71 o 
  10  13   0        3.68        4.40      9.90 o 
  11  13   0       97.28       80.26     14.29 o 
   0  14   0     1978.72     1903.24     53.88 o 
   1  14   0      224.59      225.24     10.88 o 
   2  14   0     1136.53     1197.23     26.81 o 
   3  14   0       41.67       36.65      5.79 o 
   4  14   0      208.49      215.92     10.47 o 
   5  14   0        1.78        4.14      5.01 o 
   6  14   0      310.19      329.42     12.67 o 
   7  14   0       59.71       41.72      6.08 o 
   8  14   0       72.24       64.16      7.11 o 
   9  14   0        8.12       11.00      5.28 o 
  10  14   0      105.61      123.14     16.49 o 
  11  14   0        8.53       -4.40      9.90 o 
   1  15   0      151.17      164.16      9.70 o 
   2  15   0      412.54      393.51     13.59 o 
   3  15   0      400.26      418.25     16.49 o 
   4  15   0        9.11       11.78      5.28 o 
   5  15   0       28.86       18.06      5.28 o 
   6  15   0       12.32       13.04      5.28 o 
   7  15   0      324.19      299.13     20.34 o 
   8  15   0       13.66       25.72      6.31 o 
   9  15   0       48.45       47.28     12.09 o 
  10  15   0        3.22        3.30      9.90 o 
   0  16   0      610.68      599.23     25.29 o 
   1  16   0       10.32       14.29      6.22 o 
   2  16   0      284.93      316.73     12.81 o 
   3  16   0        0.01        1.10      5.01 o 
   4  16   0      217.25      195.70     10.30 o 
   5  16   0       23.25       17.81      5.79 o 
   6  16   0      509.68      517.38     16.89 o 
   7  16   0        9.02       15.17      5.49 o 
   8  16   0        2.45        1.10      8.80 o 
   9  16   0        0.48        7.70      9.90 o 
  10  16   0       50.91       41.78     13.19 o 
   1  17   0      140.64      122.79      9.33 o 
   2  17   0        4.19       15.03      5.79 o 
   3  17   0      293.27      284.40     12.37 o 
   4  17   0       24.78       19.35      5.49 o 
   5  17   0       10.87       11.21      7.15 o 
   6  17   0       15.23       24.05      6.08 o 
   7  17   0       38.59       56.07     12.09 o 
   8  17   0        1.06        1.10     11.00 o 
   9  17   0       45.87       24.19     12.09 o 
   0  18   0      179.46      153.93     14.29 o 
   1  18   0        0.19       -5.01      5.01 o 
   2  18   0      205.43      219.77     11.25 o 
   3  18   0       15.52       22.36      6.05 o 
   4  18   0       84.62       99.99      8.92 o 
   5  18   0       45.64       37.82      6.87 o 
   6  18   0      116.27      120.80     10.02 o 
   7  18   0        0.00        5.50      9.90 o 
   8  18   0       10.54       12.09     11.00 o 
   1  19   0       34.84       40.07      7.00 o 
   2  19   0       81.57       63.12     14.29 o 
   3  19   0        0.22        0.00      5.44 o 
   4  19   0        2.35       -3.77      5.28 o 
   5  19   0        1.05        2.36      5.28 o 
   6  19   0      113.56      168.22     18.69 o 
   7  19   0       42.85       52.78     14.29 o 
   8  19   0        8.56        4.40     11.00 o 
   0  20   0      165.22      189.11     17.59 o 
   1  20   0        7.18        3.85      6.22 o 
   2  20   0        2.76       -0.88      5.79 o 
   3  20   0       46.44       40.98      8.25 o 
   4  20   0        0.74        3.92      6.08 o 
   5  20   0       40.40       42.88     13.19 o 
   6  20   0      215.87      214.40     19.79 o 
   7  20   0        0.05       -6.60      9.90 o 
   1  21   0       15.99       11.90      6.57 o 
   2  21   0       66.72       72.84      9.90 o 
   3  21   0       32.77       29.69     11.00 o 
   4  21   0        0.00        5.50      9.90 o 
   5  21   0       26.33       18.69     11.00 o 
   0  22   0       15.64       21.99     11.00 o 
   1  22   0       14.69        7.15      6.22 o 
   2  22   0        7.53       13.19      9.90 o 
   3  22   0       19.13       31.89     11.00 o 
 -13   0   1      345.53      346.34     18.69 o 
 -11   0   1      118.60      136.34     12.09 o 
  -9   0   1       73.91       91.26      8.80 o 
  -7   0   1      608.64      622.32     19.79 o 
  -5   0   1    18294.24    20617.04    343.25 o 
  -3   0   1       52.75       77.11      3.30 o 
  -1   0   1      635.25      250.69      6.60 o 
   1   0   1      474.62      405.72     11.00 o 
   3   0   1     1253.20     1324.55     23.32 o 
   5   0   1    13788.43    14639.92    345.24 o 
   7   0   1     3546.43     3674.55     91.26 o 
   9   0   1      525.19      520.07     19.79 o 
  11   0   1       20.63       30.79      7.70 o 
  13   0   1       97.87      102.25     12.09 o 
 -13   1   1        0.14        4.95      5.44 o 
 -12   1   1      122.24      128.68      8.55 o 
 -11   1   1        5.23        0.55      3.89 o 
 -10   1   1        8.07        6.05      3.89 o 
  -9   1   1       21.71       23.34      4.22 o 
  -8   1   1      251.05      237.60      8.14 o 
  -7   1   1       21.17       22.55      3.11 o 
  -6   1   1      913.43      872.80     17.48 o 
  -5   1   1     2476.59     2891.83     41.05 o 
  -4   1   1      961.98     1105.35     14.29 o 
  -3   1   1      401.37      415.85      6.05 o 
  -2   1   1    10599.33    10418.38    122.87 o 
  -1   1   1     1600.05      867.87     17.59 o 
   1   1   1     2060.20     1493.46    105.00 o 
   2   1   1     7910.44     7974.25     94.01 o 
   3   1   1      703.57      764.67     10.45 o 
   4   1   1     5492.34     5675.66     95.63 o 
   5   1   1        0.96        7.23      3.30 o 
   6   1   1      359.33      336.27     17.59 o 
   7   1   1        0.10        8.25      3.11 o 
   8   1   1      695.17      701.49     16.33 o 
   9   1   1       89.05       85.74      9.90 o 
  10   1   1       19.36       14.57      7.15 o 
  11   1   1      315.72      323.35     11.66 o 
  12   1   1       64.70       75.50      9.35 o 
  13   1   1       10.75       -2.28      5.01 o 
  14   1   1        1.60        0.17      5.01 o 
 -13   2   1      356.41      442.00     21.99 o 
 -12   2   1        5.53        4.40      4.66 o 
 -11   2   1       42.77       46.89      5.44 o 
 -10   2   1       67.80       54.70      5.44 o 
  -9   2   1      226.04      252.38      8.92 o 
  -8   2   1       73.40       78.62      5.44 o 
  -7   2   1        0.81        2.20      2.33 o 
  -6   2   1      380.96      367.23      9.33 o 
  -5   2   1       20.31       62.94      7.32 o 
  -4   2   1      620.68      614.12      8.80 o 
  -3   2   1       12.71       36.79      1.90 o 
  -2   2   1        6.55        2.53      0.73 o 
  -1   2   1      142.04      204.47     13.17 o 
   0   2   1     1482.33      805.42     43.40 o 
   1   2   1      320.73      202.28      9.34 o 
   2   2   1       20.47       19.15      3.15 o 
   3   2   1      160.12      200.98      5.24 o 
   4   2   1      853.29      804.32     15.55 o 
   5   2   1     9944.76    10701.50    179.60 o 
   6   2   1      277.37      249.31      8.25 o 
   7   2   1       22.09       25.85      3.11 o 
   8   2   1        4.57        1.10      3.11 o 
   9   2   1      753.39      706.99     17.10 o 
  10   2   1      195.65      196.94     11.54 o 
  11   2   1      479.48      443.34     14.37 o 
  12   2   1        3.95       -1.10      4.22 o 
  13   2   1      148.02      163.24     10.47 o 
  14   2   1        3.29        4.40      5.50 o 
 -13   3   1        0.65       -4.40      6.60 o 
 -12   3   1       60.93       58.79      6.22 o 
 -11   3   1      129.95      173.22      8.92 o 
 -10   3   1      721.92      668.69     16.70 o 
  -9   3   1       12.31       12.31      3.66 o 
  -8   3   1      308.95      311.22     10.45 o 
  -7   3   1     1560.48     1538.97     60.47 o 
  -6   3   1      113.63      108.44      5.44 o 
  -5   3   1      434.77      465.65      8.66 o 
  -4   3   1      727.22      705.96      9.90 o 
  -3   3   1     1681.08     1812.31     22.53 o 
  -2   3   1     4589.58     4113.30     49.06 o 
  -1   3   1    12870.50    12712.70    149.67 o 
   0   3   1     1726.17     1567.04     19.24 o 
   1   3   1     4724.26     4778.23     50.65 o 
   2   3   1     5700.60     5093.65     54.19 o 
   3   3   1      916.94      932.98     14.38 o 
   4   3   1     4540.59     4544.84     77.75 o 
   5   3   1      134.43      128.21      5.44 o 
   6   3   1      412.53      444.46     32.99 o 
   7   3   1      306.15      281.54      8.55 o 
   8   3   1      310.53      307.09      9.70 o 
   9   3   1        5.77        2.75      3.89 o 
  10   3   1       67.89       59.88      6.22 o 
  11   3   1      245.46      286.21     11.66 o 
  12   3   1       75.18       73.17      7.00 o 
  13   3   1        8.82       21.40      5.79 o 
  14   3   1       18.00       32.99      6.57 o 
 -12   4   1        4.81        2.20      6.60 o 
 -11   4   1        4.31        2.75      3.89 o 
 -10   4   1      132.35      130.31      7.77 o 
  -9   4   1      762.55      762.51     17.88 o 
  -8   4   1      449.26      381.04     17.59 o 
  -7   4   1        0.01        2.04      2.64 o 
  -6   4   1       88.27       86.93      5.01 o 
  -5   4   1     3926.26     4291.22     63.46 o 
  -4   4   1     2224.81     2213.56     31.95 o 
  -3   4   1        0.19        2.93      1.27 o 
  -2   4   1      188.15      165.28      4.60 o 
  -1   4   1     6661.88     6646.95     78.75 o 
   0   4   1      558.71      609.11      8.51 o 
   1   4   1     2698.81     2572.70     27.93 o 
   2   4   1     1411.21     1428.18     16.32 o 
   3   4   1      445.82      507.43      7.70 o 
   4   4   1      155.66      150.25      5.44 o 
   5   4   1     4751.49     5002.81     85.52 o 
   6   4   1      438.91      497.85     12.64 o 
   7   4   1      196.98      228.70      7.77 o 
   8   4   1       88.65       65.03      5.01 o 
   9   4   1        1.95        5.50      4.40 o 
  10   4   1       87.87       83.69      7.00 o 
  11   4   1      131.32      120.64      8.25 o 
  12   4   1        0.01        3.30      4.66 o 
  13   4   1      110.44      101.08      8.80 o 
  14   4   1       34.13       32.99      9.90 o 
 -14   5   1        0.12       -2.20      8.80 o 
 -13   5   1        8.88        2.20      8.80 o 
 -12   5   1      132.53      141.73     17.04 o 
 -11   5   1      205.69      193.51     13.19 o 
 -10   5   1       43.02       24.19      6.60 o 
  -9   5   1      313.21      370.54     11.66 o 
  -8   5   1       32.97       18.97      4.95 o 
  -7   5   1      566.84      558.93     14.84 o 
  -6   5   1     1156.81     1039.54     26.94 o 
  -5   5   1      553.42      522.13     12.37 o 
  -4   5   1      241.71      183.94      5.00 o 
  -3   5   1     2423.62     2647.89     37.87 o 
  -2   5   1      470.90      546.92      9.30 o 
  -1   5   1    27032.63    27156.28    320.42 o 
   0   5   1       43.35       49.85      2.31 o 
   1   5   1     2625.45     2598.44     31.89 o 
   2   5   1      945.03      827.73     11.54 o 
   3   5   1       24.73       32.49      5.33 o 
   4   5   1       54.95       40.08      2.71 o 
   5   5   1      276.17      319.28      8.71 o 
   6   5   1      483.46      410.16     10.88 o 
   7   5   1       44.72       39.66      4.95 o 
   8   5   1      155.66      133.26     13.19 o 
   9   5   1      195.47      212.11      8.92 o 
  10   5   1       33.63       33.57      5.44 o 
  11   5   1        1.45        4.60      4.22 o 
  12   5   1       34.74       31.50      9.35 o 
  13   5   1       47.77       51.42      7.00 o 
  14   5   1        0.00       -8.80      8.80 o 
 -13   6   1      135.18      144.04     16.49 o 
 -12   6   1       67.44       89.06     13.19 o 
 -11   6   1       25.11       27.46      5.28 o 
 -10   6   1      100.35      104.40      7.66 o 
  -9   6   1      941.45      927.87     21.29 o 
  -8   6   1     1384.33     1437.94     29.42 o 
  -7   6   1      826.50      809.92     18.16 o 
  -6   6   1       25.67       24.82      4.40 o 
  -5   6   1        0.04        5.97      4.40 o 
  -4   6   1      947.33      892.89     14.57 o 
  -3   6   1      247.94      294.28      6.28 o 
  -2   6   1     2274.62     2297.31     33.22 o 
  -1   6   1      902.90      951.55     15.01 o 
   0   6   1       44.13       73.03      4.77 o 
   1   6   1      100.10      109.45      3.30 o 
   3   6   1        7.38        2.20      2.33 o 
   4   6   1     3217.53     3208.88     56.74 o 
   5   6   1      802.56      897.97     15.44 o 
   6   6   1      180.90      158.83      5.64 o 
   7   6   1      149.55      156.86      6.65 o 
   8   6   1      744.33      738.18     14.57 o 
   9   6   1     1144.56     1115.24     20.48 o 
  10   6   1      431.85      415.40     14.72 o 
  11   6   1        7.65        6.49      3.81 o 
  12   6   1        7.23        8.43      6.57 o 
  13   6   1       49.65       67.04      6.70 o 
 -13   7   1        0.50       -8.80      9.90 o 
 -12   7   1       17.27       11.00      8.80 o 
 -11   7   1      545.05      591.75     23.64 o 
 -10   7   1      110.42       98.50     14.84 o 
  -9   7   1       80.79       93.70      8.80 o 
  -8   7   1        0.62       -2.42      3.66 o 
  -7   7   1     1949.55     1837.72     35.32 o 
  -6   7   1       15.43       18.69      3.66 o 
  -5   7   1      414.19      426.77     10.80 o 
  -4   7   1      121.52       87.63      9.35 o 
  -3   7   1     1784.68     1989.43     29.82 o 
  -2   7   1       32.70       61.13      3.99 o 
  -1   7   1     3679.10     3562.69     50.57 o 
   0   7   1       95.92      111.14      3.99 o 
   1   7   1      144.59      162.19      5.83 o 
   2   7   1     2957.87     2959.51     52.09 o 
   3   7   1      225.35      215.44     21.99 o 
   4   7   1     1095.73     1031.70     21.37 o 
   5   7   1       18.81       22.90      3.43 o 
   6   7   1        4.22        8.92      3.43 o 
   7   7   1      687.79      635.43     12.84 o 
   8   7   1       25.41       24.14      3.70 o 
   9   7   1       75.25       76.03      5.78 o 
  10   7   1       50.11       44.33      5.88 o 
  11   7   1      104.68      112.68      6.93 o 
  12   7   1       14.05       11.82      6.08 o 
  13   7   1        2.84        0.00      9.90 o 
 -13   8   1       23.91       25.29     11.00 o 
 -12   8   1       16.47       17.59      9.90 o 
 -11   8   1       10.72       13.98      5.28 o 
 -10   8   1      498.84      489.66     15.03 o 
  -9   8   1      175.65      137.72      8.25 o 
  -8   8   1      668.00      621.38     16.59 o 
  -7   8   1     2071.45     2178.53     41.90 o 
  -6   8   1       34.96       32.01      3.66 o 
  -5   8   1       91.73      129.53      6.60 o 
  -4   8   1     2324.22     2338.16     42.74 o 
  -3   8   1       51.80       70.99      6.60 o 
  -2   8   1     1275.93     1342.66     26.73 o 
  -1   8   1     3184.03     3178.30     45.91 o 
   0   8   1      288.84      256.83      7.77 o 
   1   8   1      571.61      597.73     13.99 o 
   2   8   1      549.15      551.96     13.22 o 
   3   8   1        3.50        0.63      3.30 o 
   4   8   1       34.09       49.68      4.22 o 
   5   8   1      708.10      718.21     16.70 o 
   6   8   1       67.11       71.59      5.28 o 
   7   8   1        5.52        3.54      3.43 o 
   8   8   1       58.85       39.86      7.70 o 
   9   8   1      164.75      162.06      9.70 o 
  10   8   1      311.61      316.64     13.19 o 
  11   8   1      144.74      136.01     17.04 o 
  12   8   1        0.82       -0.94      5.28 o 
  13   8   1        0.26        1.10      8.80 o 
 -13   9   1        9.76        0.00      9.90 o 
 -12   9   1        9.65       13.19     11.00 o 
 -11   9   1      164.38      168.22     15.39 o 
 -10   9   1       52.68       51.74      6.31 o 
  -9   9   1      202.78      210.55     10.02 o 
  -8   9   1      200.83      187.27      9.90 o 
  -7   9   1     2494.99     2499.78     47.35 o 
  -6   9   1       27.51       34.90      8.25 o 
  -5   9   1      581.15      548.36     13.93 o 
  -4   9   1       17.38       20.10      3.43 o 
  -3   9   1      424.01      478.90     12.37 o 
  -2   9   1       11.48       -1.88      6.05 o 
  -1   9   1    11821.16    12421.21    208.75 o 
   0   9   1      277.81      270.03     13.19 o 
   1   9   1      826.55      842.29     37.38 o 
   2   9   1      992.73     1032.55     21.77 o 
   3   9   1       25.44       27.47      6.60 o 
   4   9   1        4.07       11.61      3.43 o 
   5   9   1      128.15      134.85      6.87 o 
   6   9   1       16.00       17.99      4.22 o 
   7   9   1        0.24        2.75      4.47 o 
   8   9   1      271.33      244.03     10.30 o 
   9   9   1      278.59      269.52     11.58 o 
  10   9   1      120.00      130.61     19.79 o 
  11   9   1       26.65       36.15     10.45 o 
  12   9   1        1.35        7.70      5.50 o 
  13   9   1      139.43      142.94     16.49 o 
 -13  10   1        6.30       -8.80      8.80 o 
 -12  10   1       41.35       48.38     12.09 o 
 -11  10   1       13.77       26.39      9.90 o 
 -10  10   1       81.84       82.69      7.66 o 
  -9  10   1      295.40      276.02     11.09 o 
  -8  10   1      552.63      569.18     21.99 o 
  -7  10   1       11.89       18.95      5.01 o 
  -6  10   1      191.53      157.79     25.29 o 
  -5  10   1       34.78       33.78      4.47 o 
  -4  10   1      873.59      840.24     18.94 o 
  -3  10   1       86.77      115.03      6.57 o 
  -2  10   1      246.24      262.32      9.23 o 
  -1  10   1      322.68      346.35     10.47 o 
   0  10   1      169.56      193.09      7.77 o 
   1  10   1       46.75       42.01      4.22 o 
   2  10   1       40.29       56.61      5.50 o 
   3  10   1       26.03       26.41      3.89 o 
   4  10   1     1809.62     1808.55     35.37 o 
   5  10   1        2.91        5.74      3.43 o 
   6  10   1      502.24      460.44     13.59 o 
   7  10   1      295.03      287.71     18.14 o 
   8  10   1      288.41      310.06     11.88 o 
   9  10   1        0.01        7.78      5.01 o 
  10  10   1      231.41      250.76     11.88 o 
  11  10   1       36.95       49.86      6.87 o 
  12  10   1        1.59        3.30      9.90 o 
 -12  11   1        9.36       18.69     11.00 o 
 -11  11   1      123.38      119.85     15.39 o 
 -10  11   1       95.94       98.96     14.29 o 
  -9  11   1       40.73       35.55      5.49 o 
  -8  11   1       55.25       46.15      6.31 o 
  -7  11   1      189.49      220.77     10.30 o 
  -6  11   1       15.62        8.61      7.70 o 
  -5  11   1        1.07       -0.86      3.43 o 
  -4  11   1        1.75       -2.44      3.43 o 
  -3  11   1      808.14      787.53     18.61 o 
  -2  11   1      492.40      501.64     13.59 o 
  -1  11   1     3709.75     3568.04     64.14 o 
   0  11   1       87.19      101.20      7.00 o 
   1  11   1     1012.12     1078.90     23.32 o 
   2  11   1       42.77       25.94      3.89 o 
   3  11   1      380.21      395.05     12.03 o 
   4  11   1       32.23       33.46      5.01 o 
   5  11   1      111.41      104.71      6.57 o 
   6  11   1       75.53       78.84     15.39 o 
   7  11   1      631.70      594.19     16.59 o 
   8  11   1      348.13      354.77     13.15 o 
   9  11   1        0.36       -1.37      4.47 o 
  10  11   1        5.74        6.91      6.05 o 
  11  11   1        0.99       -4.65      4.66 o 
  12  11   1        4.46        7.70      9.90 o 
 -12  12   1       19.10       13.19     11.00 o 
 -11  12   1       12.14        4.40      9.90 o 
 -10  12   1       49.94       35.18     11.00 o 
  -9  12   1      205.37      245.07     11.09 o 
  -8  12   1       90.22       74.44      7.11 o 
  -7  12   1      932.90     1020.79     33.53 o 
  -6  12   1      229.43      245.00     12.64 o 
  -5  12   1      193.43      201.92      9.23 o 
  -4  12   1      371.22      402.97     19.24 o 
  -3  12   1      175.14      174.03      8.71 o 
  -2  12   1      498.81      488.33     13.93 o 
  -1  12   1     2503.11     2366.44     44.70 o 
   0  12   1      683.54      667.49     17.10 o 
   1  12   1      881.07      841.83     19.44 o 
   2  12   1     1506.49     1440.92     29.54 o 
   3  12   1        0.83        0.55      8.25 o 
   4  12   1       77.11       84.05      6.57 o 
   5  12   1      276.16      286.29     10.80 o 
   6  12   1      241.96      231.37     10.80 o 
   7  12   1       29.18       22.72      5.28 o 
   8  12   1       10.00        9.16      4.47 o 
   9  12   1       24.52       29.52      6.60 o 
  10  12   1       83.14       80.17      7.92 o 
  11  12   1       15.78       26.39     11.00 o 
  12  12   1        2.84        2.20      9.90 o 
 -11  13   1        0.18        2.20      8.80 o 
 -10  13   1       12.90       18.69      9.90 o 
  -9  13   1       26.95       13.19      8.80 o 
  -8  13   1       17.06       18.03      5.49 o 
  -7  13   1     1254.36     1211.98     27.40 o 
  -6  13   1      286.38      262.15     11.09 o 
  -5  13   1       35.90       36.26      5.28 o 
  -4  13   1       99.78       93.90      6.87 o 
  -3  13   1      201.00      203.34      9.90 o 
  -2  13   1     2485.74     2398.75     45.85 o 
  -1  13   1      859.45      922.31     21.37 o 
   0  13   1      133.58      133.04      8.55 o 
   1  13   1       18.81       20.95      4.66 o 
   2  13   1      309.87      356.41     12.03 o 
   3  13   1      250.58      239.62     10.47 o 
   4  13   1      127.47      145.97      8.92 o 
   5  13   1       50.77       48.65      6.08 o 
   6  13   1       16.40       19.01      5.50 o 
   7  13   1        0.03       -1.19      4.47 o 
   8  13   1        0.96        1.86      4.66 o 
   9  13   1       29.42       25.29      5.49 o 
  10  13   1        6.03       -0.44      5.49 o 
  11  13   1       14.59        8.80      9.90 o 
 -11  14   1        4.38       15.39     11.00 o 
 -10  14   1       52.03       27.49     11.00 o 
  -9  14   1        7.57       12.09      9.90 o 
  -8  14   1        2.42        2.20      4.66 o 
  -7  14   1      285.18      322.78     12.67 o 
  -6  14   1       17.61        3.67      4.47 o 
  -5  14   1      681.40      682.14     18.16 o 
  -4  14   1      133.85      120.30      8.45 o 
  -3  14   1      363.81      326.30     12.37 o 
  -2  14   1        0.55        0.40      4.40 o 
  -1  14   1      941.81     1028.55     24.06 o 
   0  14   1       42.38       40.21      5.79 o 
   1  14   1      288.09      326.18     15.39 o 
   2  14   1      567.93      599.93     17.10 o 
   3  14   1        1.15        5.24      5.01 o 
   4  14   1       23.11       17.68      5.01 o 
   5  14   1      281.08      293.45     13.74 o 
   6  14   1       28.78       27.91      5.79 o 
   7  14   1        0.32       -2.37      4.66 o 
   8  14   1       14.96       16.81      5.28 o 
   9  14   1      118.42      118.88      9.51 o 
  10  14   1       28.48       29.69     11.00 o 
  11  14   1        0.26       -8.80      8.80 o 
 -10  15   1       27.67       30.79     12.09 o 
  -9  15   1        3.25       -3.30      9.90 o 
  -8  15   1        0.04        7.70      9.90 o 
  -7  15   1       16.26       31.17      5.66 o 
  -6  15   1       66.46       85.56      7.66 o 
  -5  15   1        3.50       -0.09     10.45 o 
  -4  15   1      112.94       88.53      7.66 o 
  -3  15   1       14.60        7.87      5.01 o 
  -2  15   1      239.08      216.76     10.80 o 
  -1  15   1      476.79      479.08     15.15 o 
   0  15   1      313.71      302.95     12.03 o 
   1  15   1      113.15      118.67     11.00 o 
   2  15   1     1341.30     1299.71     29.15 o 
   3  15   1      151.75      155.13      9.70 o 
   4  15   1      444.85      401.19     14.37 o 
   5  15   1        3.24        6.51     15.39 o 
   6  15   1      107.39      117.49      8.92 o 
   7  15   1        8.52        7.78      8.25 o 
   8  15   1      204.95      197.60     15.94 o 
   9  15   1       15.89       25.07      6.31 o 
  10  15   1        0.13       -9.90      9.90 o 
 -10  16   1        3.73       19.79     11.00 o 
  -9  16   1       89.66      123.14     17.59 o 
  -8  16   1       18.36       16.49      9.90 o 
  -7  16   1      348.95      370.53     21.99 o 
  -6  16   1       20.93       14.92      5.28 o 
  -5  16   1       61.47       67.95      6.87 o 
  -4  16   1        4.99        5.67      5.01 o 
  -3  16   1      267.29      270.34     11.58 o 
  -2  16   1      247.22      229.58     11.58 o 
  -1  16   1      930.19      853.41     22.51 o 
   0  16   1        5.61       -4.95      4.95 o 
   1  16   1      588.03      520.57     29.14 o 
   2  16   1      287.46      336.82     13.59 o 
   3  16   1        4.68        2.88      5.01 o 
   4  16   1       42.83       45.65      8.80 o 
   5  16   1      431.55      458.08     15.49 o 
   6  16   1       36.94       41.31      6.57 o 
   7  16   1       32.42       25.79      7.15 o 
   8  16   1        4.71        3.74      5.49 o 
   9  16   1       39.43       51.68     13.19 o 
  10  16   1        0.68       -8.80      9.90 o 
  -9  17   1       18.17       31.89     12.09 o 
  -8  17   1       27.58       26.39     11.00 o 
  -7  17   1       29.57       15.39     11.00 o 
  -6  17   1      129.63      129.74     15.39 o 
  -5  17   1        2.87       -0.76      4.66 o 
  -4  17   1       21.62       14.92      5.28 o 
  -3  17   1        0.05       -1.65      4.47 o 
  -2  17   1      956.35      959.15     24.06 o 
  -1  17   1        0.13       -1.78      8.80 o 
   0  17   1        3.89       -4.66      4.66 o 
   1  17   1        3.54        0.76      5.01 o 
   2  17   1       24.04       38.45      8.80 o 
   3  17   1        0.30       -4.66      4.66 o 
   4  17   1        9.42        4.40      5.79 o 
   5  17   1       35.52       36.26      6.57 o 
   6  17   1       35.78       48.64      6.87 o 
   7  17   1        5.30       12.51      6.08 o 
   8  17   1        8.00        3.02      5.66 o 
   9  17   1       29.46       61.57     14.29 o 
  -8  18   1       45.18       56.07     13.19 o 
  -7  18   1      213.86      234.19     19.79 o 
  -6  18   1        2.45        5.50      9.90 o 
  -5  18   1       43.18       35.18     11.00 o 
  -4  18   1        6.15        6.44      5.28 o 
  -3  18   1      131.99      108.40      9.23 o 
  -2  18   1       23.32       29.36      6.57 o 
  -1  18   1      141.03      150.27     16.49 o 
   0  18   1       54.53       46.41      7.00 o 
   1  18   1       43.63       68.19      7.77 o 
   2  18   1      110.79      102.39     15.94 o 
   3  18   1        4.69        0.63      5.28 o 
   4  18   1        0.36       -1.65      6.05 o 
   5  18   1       73.34       64.43      7.66 o 
   6  18   1       13.95       14.29      5.50 o 
   7  18   1       40.41       48.76      7.11 o 
   8  18   1        9.82        1.10     11.00 o 
  -8  19   1        4.86        3.30     12.09 o 
  -7  19   1        3.47       12.09     11.00 o 
  -6  19   1      102.25      124.24     16.49 o 
  -5  19   1        3.65       11.00      9.90 o 
  -4  19   1        0.27        2.20      8.80 o 
  -3  19   1        7.34       12.61      5.79 o 
  -2  19   1      118.46      108.68      9.23 o 
  -1  19   1        9.15       13.19      5.79 o 
   0  19   1       30.11       27.49      6.57 o 
   1  19   1       39.22       41.13      7.36 o 
   2  19   1       64.72       65.54      7.77 o 
   3  19   1      119.76       94.56      8.92 o 
   4  19   1       99.54      102.11      9.23 o 
   5  19   1        1.78       -0.79      5.28 o 
   6  19   1       16.95       22.51      6.31 o 
   7  19   1        0.32       -9.90      9.90 o 
  -6  20   1        1.08        1.10      9.90 o 
  -5  20   1       93.43      124.24     16.49 o 
  -4  20   1        8.42       14.29      9.90 o 
  -3  20   1        3.91       14.29      9.90 o 
  -2  20   1        0.01        1.32      5.79 o 
  -1  20   1      131.21      118.12     10.02 o 
   0  20   1        2.99       -0.88      5.79 o 
   1  20   1       26.03       17.30     11.00 o 
   2  20   1        6.57       -2.75      5.44 o 
   3  20   1        0.87        2.20      5.50 o 
   4  20   1      153.54      154.98     11.25 o 
   5  20   1       27.83       50.01      8.14 o 
   6  20   1        3.95        1.10      9.90 o 
  -5  21   1       87.94      151.73     18.69 o 
  -4  21   1       42.53       41.78     13.19 o 
  -3  21   1        0.03        8.80      9.90 o 
  -2  21   1       34.48       46.18     12.09 o 
  -1  21   1       66.14       51.69      8.14 o 
   0  21   1      124.99      148.84     11.25 o 
   1  21   1        3.77        9.77      6.57 o 
   2  21   1       49.89       71.33      8.92 o 
   3  21   1       32.84       35.47      7.36 o 
   4  21   1        3.69       -5.44      5.44 o 
   5  21   1        0.05       -1.10      8.80 o 
  -3  22   1        1.62        5.50      9.90 o 
  -2  22   1        0.58       -3.30      9.90 o 
  -1  22   1       21.68       11.00      9.90 o 
   0  22   1       91.22      102.25     15.39 o 
   1  22   1       39.33       53.38      8.55 o 
   2  22   1        3.30        1.16      6.57 o 
   3  22   1        2.68        3.09      6.08 o 
 -12   0   2      230.77      305.66     16.49 o 
 -10   0   2      178.03      149.53     12.09 o 
  -8   0   2     1304.62     1161.08     32.99 o 
  -6   0   2       91.67      111.05      6.60 o 
  -4   0   2      514.24      485.88     11.54 o 
  -2   0   2      461.81      383.73     11.00 o 
   0   0   2    20687.74    16457.11   1748.21 o 
   2   0   2    18811.63    18781.16    505.22 o 
   4   0   2       15.90       49.48      4.40 o 
   6   0   2       73.94       54.98      6.60 o 
   8   0   2      723.37      755.36     24.19 o 
  10   0   2      162.37      109.95      9.90 o 
  12   0   2       12.26       14.29      6.60 o 
  14   0   2       74.90      119.85     13.19 o 
 -12   1   2        0.18       -3.89      3.89 o 
 -11   1   2      187.57      182.17      8.55 o 
 -10   1   2      754.63      667.55     16.33 o 
  -9   1   2      567.01      538.21     13.99 o 
  -8   1   2       98.93      110.40     10.45 o 
  -7   1   2      262.56      269.32     11.54 o 
  -6   1   2      315.41      389.78      9.33 o 
  -5   1   2       20.64       31.07      1.75 o 
  -4   1   2      258.61      259.79      4.40 o 
  -3   1   2     3106.27     2990.51     41.26 o 
  -2   1   2        0.89        2.20      1.10 o 
  -1   1   2     6058.61     5402.88     89.80 o 
   0   1   2      961.07     1012.94     31.81 o 
   1   1   2       58.40       70.35      5.55 o 
   2   1   2     1575.14     1601.61     19.79 o 
   3   1   2     7365.14     7257.41     99.45 o 
   4   1   2      231.00      239.85      6.57 o 
   5   1   2      443.20      454.31     10.88 o 
   6   1   2     3174.92     3417.83     59.87 o 
   7   1   2      352.36      368.54     10.11 o 
   8   1   2        2.91        4.15      7.15 o 
   9   1   2      228.96      233.12     11.54 o 
  10   1   2        9.18        6.05      4.95 o 
  11   1   2       77.09       81.42      7.00 o 
  12   1   2       51.51       63.61     12.09 o 
  13   1   2        8.64       -1.35      5.01 o 
  14   1   2        0.03       -5.01      5.01 o 
 -12   2   2      203.98      175.63      9.70 o 
 -11   2   2        1.66        0.00      4.40 o 
 -10   2   2      650.15      734.27     17.48 o 
  -9   2   2        0.02        2.32      3.85 o 
  -8   2   2     1831.56     1820.79     34.21 o 
  -7   2   2       19.01       17.65      2.64 o 
  -6   2   2     1427.63     1501.17     27.59 o 
  -5   2   2     1842.36     2077.15     25.84 o 
  -4   2   2      202.09      237.05      4.63 o 
  -3   2   2     1016.57      937.26     13.74 o 
  -2   2   2      587.61      578.67     38.28 o 
  -1   2   2      747.88      840.09     12.03 o 
   0   2   2    26758.56    26342.07    276.73 o 
   1   2   2      266.92      257.86      4.10 o 
   2   2   2      353.17      353.16      7.46 o 
   3   2   2        9.75        7.38      1.65 o 
   4   2   2       93.25      131.67      6.05 o 
   5   2   2      245.65      251.33      7.77 o 
   6   2   2      369.74      357.68     11.00 o 
   7   2   2       12.96       21.28      3.85 o 
   8   2   2        0.88        2.75      3.11 o 
   9   2   2       36.15       26.17      4.22 o 
  10   2   2        1.77       11.54      4.66 o 
  11   2   2       78.63      102.06      7.77 o 
  12   2   2       31.96       23.93     11.00 o 
  13   2   2        0.58       -4.66      4.66 o 
  14   2   2       73.84       89.55      8.55 o 
 -11   3   2      205.44      225.48      9.33 o 
 -10   3   2      184.43      155.89      8.14 o 
  -9   3   2      685.38      759.45     24.19 o 
  -8   3   2      179.12      224.11     18.14 o 
  -7   3   2      155.56      122.78      5.79 o 
  -6   3   2     1366.74     1516.22     39.58 o 
  -5   3   2     1972.70     1762.40     31.48 o 
  -4   3   2       25.08       32.23      1.75 o 
  -3   3   2      181.45      159.23      3.07 o 
  -2   3   2     2011.46     1955.72     23.76 o 
  -1   3   2      917.63      982.20     18.89 o 
   0   3   2      940.34      988.13     11.01 o 
   1   3   2      706.86      773.29     14.48 o 
   2   3   2     1370.19     1407.67     17.86 o 
   3   3   2     1897.32     1928.18     34.21 o 
   4   3   2      581.14      630.70     13.22 o 
   5   3   2       26.29       32.44      3.11 o 
   6   3   2      205.70      225.48      7.77 o 
   7   3   2      274.74      229.80      7.77 o 
   8   3   2      147.28      157.35      7.36 o 
   9   3   2        0.01       -3.11      3.11 o 
  10   3   2      139.43      149.21     26.94 o 
  11   3   2        0.31       -0.80      4.22 o 
  12   3   2       43.29       39.10      6.22 o 
  13   3   2       25.17       20.52      5.79 o 
  14   3   2        0.79       -3.85      5.44 o 
 -14   4   2       45.29       32.99     11.00 o 
 -11   4   2        8.82       12.09      5.50 o 
 -10   4   2       46.55       53.88      7.70 o 
  -9   4   2      756.38      752.06     24.19 o 
  -8   4   2     2940.14     2738.87     69.27 o 
  -7   4   2       61.99       71.47      6.60 o 
  -6   4   2      142.98      136.13      6.08 o 
  -5   4   2       10.30       21.85      2.37 o 
  -4   4   2      312.23      288.90      5.90 o 
  -3   4   2     1331.33     1333.76     19.66 o 
  -2   4   2     1878.40     1847.81     26.43 o 
  -1   4   2     1799.47     1536.20     19.22 o 
   0   4   2     9516.55     9466.26     99.62 o 
   1   4   2     1431.02     1348.52     13.90 o 
   2   4   2      602.60      663.85     10.57 o 
   3   4   2      104.78      150.81      6.78 o 
   4   4   2     1566.53     1772.25     32.26 o 
   5   4   2      245.65      225.59      7.00 o 
   6   4   2      402.01      431.02     10.88 o 
   7   4   2      140.02      134.75      6.22 o 
   8   4   2       16.14       19.88      3.89 o 
   9   4   2      101.95      114.92      7.77 o 
  10   4   2      386.59      371.30     12.81 o 
  11   4   2        0.08        2.20      6.60 o 
  12   4   2        2.42        6.05      4.66 o 
  13   4   2       16.32       20.38      5.79 o 
 -14   5   2        0.54       11.00      9.90 o 
 -13   5   2        0.00        9.90      9.90 o 
 -12   5   2       74.51       75.87     12.09 o 
 -11   5   2      173.32      161.89      9.51 o 
 -10   5   2      122.63      125.91      8.14 o 
  -9   5   2      523.40      520.44     33.53 o 
  -8   5   2     1528.21     1557.08     32.44 o 
  -7   5   2       95.11      125.29     11.54 o 
  -6   5   2     1923.41     1859.67     34.54 o 
  -5   5   2       14.75       25.30      2.06 o 
  -4   5   2       66.95       83.95      3.56 o 
  -3   5   2     2226.30     2028.97     29.19 o 
  -2   5   2      581.01      559.59      9.48 o 
  -1   5   2     5330.99     4928.25     68.13 o 
   0   5   2       22.52       15.79      1.60 o 
   1   5   2      799.47      886.87     16.43 o 
   2   5   2     2227.28     2348.99     33.85 o 
   3   5   2        1.44        0.96      1.41 o 
   4   5   2     2999.14     3269.67     46.76 o 
   5   5   2       40.15       29.85      3.11 o 
   6   5   2      922.73      962.25     20.21 o 
   7   5   2        0.08        0.00      2.64 o 
   8   5   2     1446.46     1456.85     29.54 o 
   9   5   2        0.14        5.50      4.40 o 
  10   5   2      557.31      594.13     23.64 o 
  11   5   2      117.32       98.01      8.25 o 
  12   5   2      239.22      262.57     12.03 o 
  13   5   2        0.03        7.15      5.44 o 
 -13   6   2      104.18      111.05     14.29 o 
 -12   6   2       43.24       34.08      9.90 o 
 -11   6   2        1.89        4.40      7.70 o 
 -10   6   2      382.03      383.80     15.39 o 
  -9   6   2      216.95      214.99     13.19 o 
  -8   6   2      460.30      439.86     16.49 o 
  -7   6   2      124.57      118.17      6.87 o 
  -6   6   2        2.42        2.67      2.64 o 
  -5   6   2      401.75      387.67      8.20 o 
  -4   6   2        3.29        3.64      1.69 o 
  -3   6   2     2719.29     2560.72     36.81 o 
  -2   6   2       69.81       73.19      3.05 o 
  -1   6   2      902.08      940.99     14.80 o 
   0   6   2      430.83      520.23      9.08 o 
   1   6   2      623.47      590.53     10.36 o 
   2   6   2      126.19      177.14      4.84 o 
   3   6   2       51.41       36.36      6.24 o 
   4   6   2       31.20       30.18      2.71 o 
   5   6   2      112.33      126.15      4.63 o 
   6   6   2        1.88        2.31      2.26 o 
   7   6   2       32.36       20.13      3.05 o 
   8   6   2      209.87      222.09      8.92 o 
   9   6   2      238.36      224.88     10.11 o 
  10   6   2        8.24       17.93      5.01 o 
  11   6   2      197.41      195.85     11.54 o 
  12   6   2       12.45       15.25      4.47 o 
  13   6   2       47.22       49.11      6.06 o 
 -13   7   2        0.74       -3.30      8.80 o 
 -12   7   2      298.08      319.96     19.79 o 
 -11   7   2       19.41       20.89      8.80 o 
 -10   7   2      198.00      198.92     12.64 o 
  -9   7   2        9.14        9.53      4.47 o 
  -8   7   2      196.57      184.56      8.71 o 
  -7   7   2       29.25       15.17      3.85 o 
  -6   7   2      794.52      893.07     18.94 o 
  -5   7   2      190.52      111.57      5.28 o 
  -4   7   2     1382.12     1470.66     22.84 o 
  -3   7   2     1700.17     1580.43     24.11 o 
  -2   7   2       30.12       40.53      3.40 o 
  -1   7   2      309.59      289.64      6.54 o 
   0   7   2        0.82        1.88      1.60 o 
   1   7   2       10.84       15.08      2.64 o 
   2   7   2     1122.16     1273.12     24.88 o 
   3   7   2      131.26      169.33      6.22 o 
   4   7   2       55.81       54.53      4.22 o 
   5   7   2       80.15       72.36      3.99 o 
   6   7   2      444.40      432.84      9.72 o 
   7   7   2       14.45        7.36      2.91 o 
   8   7   2        0.68        5.59      3.09 o 
   9   7   2       23.23       26.87      4.63 o 
  10   7   2      149.60      130.57      7.84 o 
  11   7   2        0.59        3.52      3.99 o 
  12   7   2      253.08      258.06     10.28 o 
  13   7   2        9.02        9.25      5.00 o 
 -13   8   2      117.01      105.55     15.39 o 
 -12   8   2       46.80       62.67     13.19 o 
 -11   8   2       16.28       13.19      9.90 o 
 -10   8   2        6.62       14.87      4.95 o 
  -9   8   2      827.43      842.15     20.33 o 
  -8   8   2      440.36      442.18     13.46 o 
  -7   8   2     1453.54     1464.53     29.42 o 
  -6   8   2       10.39       13.78      7.15 o 
  -5   8   2      552.09      515.44     12.67 o 
  -4   8   2       65.03       74.63      3.70 o 
  -3   8   2     4338.85     4596.19     64.95 o 
  -2   8   2      118.81      117.68      7.15 o 
  -1   8   2      358.54      389.96      8.20 o 
   0   8   2     1626.03     1628.01     26.87 o 
   1   8   2        4.41        7.70      2.33 o 
   2   8   2      126.58      158.60      6.60 o 
   3   8   2      252.61      326.05      9.33 o 
   4   8   2     1025.44     1041.61     21.77 o 
   5   8   2       11.92        6.05      3.11 o 
   6   8   2       61.54       68.98      5.79 o 
   7   8   2        1.06       -0.34      2.91 o 
   8   8   2      146.23      172.75      7.55 o 
   9   8   2      117.11      118.58      7.56 o 
  10   8   2      184.96      171.74      8.40 o 
  11   8   2        0.17        0.00      5.01 o 
  12   8   2       21.12       33.12      6.87 o 
  13   8   2       61.89       71.25      8.45 o 
 -13   9   2       24.23       12.09     11.00 o 
 -12   9   2       11.71        4.40      8.80 o 
 -11   9   2        3.50        5.50      8.80 o 
 -10   9   2       34.75       34.08      9.90 o 
  -9   9   2       12.03        8.29      4.66 o 
  -8   9   2      841.55      901.10     21.12 o 
  -7   9   2      112.12      115.70      8.14 o 
  -6   9   2     3243.41     3173.79     61.02 o 
  -5   9   2      133.16      108.47      7.15 o 
  -4   9   2       24.95       22.43      3.43 o 
  -3   9   2      979.05      929.96     19.72 o 
  -2   9   2      642.77      654.98     12.03 o 
  -1   9   2     2462.84     2528.72     37.44 o 
   0   9   2      118.44       94.50     12.09 o 
   1   9   2       47.12       45.69      3.89 o 
   2   9   2      247.59      325.50      9.70 o 
   3   9   2       62.59       75.35      5.44 o 
   4   9   2     2311.10     2456.33     45.87 o 
   5   9   2       45.47       38.00      4.66 o 
   6   9   2      331.42      358.52     11.25 o 
   7   9   2        5.78        2.20      3.66 o 
   8   9   2      770.32      851.17     21.29 o 
   9   9   2       37.61       30.32      5.28 o 
  10   9   2      196.81      190.14     18.69 o 
  11   9   2       50.12       58.97      7.11 o 
  12   9   2      283.61      271.52     13.46 o 
  13   9   2        0.00        2.20      9.90 o 
 -12  10   2        7.54        7.70      9.90 o 
 -11  10   2        6.53       -2.20      8.80 o 
 -10  10   2       13.78       36.28     11.00 o 
  -9  10   2      227.19      223.63     10.30 o 
  -8  10   2      133.79      104.25      7.66 o 
  -7  10   2       43.01       42.34      6.60 o 
  -6  10   2        1.40       -1.32      6.60 o 
  -5  10   2      221.74      195.51     13.74 o 
  -4  10   2       60.14       56.81      4.47 o 
  -3  10   2      344.97      317.84     10.02 o 
  -2  10   2     1273.12     1374.51     27.18 o 
  -1  10   2      427.48      385.28     11.25 o 
   0  10   2       66.05       95.23      6.08 o 
   1  10   2      757.03      768.18     17.59 o 
   2  10   2      206.39      141.31      7.00 o 
   3  10   2       13.37        3.85      4.95 o 
   4  10   2      170.29      205.33      8.92 o 
   5  10   2      315.81      324.91     10.47 o 
   6  10   2       22.07       16.95      4.47 o 
   7  10   2       37.53       41.77     10.45 o 
   8  10   2      708.93      741.48     21.99 o 
   9  10   2      121.87      127.65      8.45 o 
  10  10   2       38.77       53.45      6.87 o 
  11  10   2      100.92      108.24      9.23 o 
  12  10   2        0.15       -1.76      5.49 o 
 -12  11   2      325.98      360.64     23.09 o 
 -11  11   2       28.52       35.18     11.00 o 
 -10  11   2        6.77       19.79      9.90 o 
  -9  11   2       21.97       23.09      8.80 o 
  -8  11   2        0.06       -1.90      4.95 o 
  -7  11   2        1.09        9.35      4.47 o 
  -6  11   2       14.03       19.37      9.90 o 
  -5  11   2        1.87       -2.08      3.85 o 
  -4  11   2        0.00       -2.34      7.15 o 
  -3  11   2      114.95      106.21      8.80 o 
  -2  11   2      244.69      276.81      9.23 o 
  -1  11   2      694.57      788.86     31.89 o 
   0  11   2      145.45      146.93      7.70 o 
   1  11   2       32.76       25.26      4.40 o 
   2  11   2      563.55      608.58     15.55 o 
   3  11   2      736.91      710.50     17.48 o 
   4  11   2      252.72      273.19     17.04 o 
   5  11   2       25.54       26.86      5.01 o 
   6  11   2      276.42      293.29     11.25 o 
   7  11   2      167.42      163.65      9.23 o 
   8  11   2      330.49      323.77     18.14 o 
   9  11   2        0.20        2.83      5.28 o 
  10  11   2       10.66        3.93      8.25 o 
  11  11   2        6.51        1.83      5.79 o 
  12  11   2       97.29       99.06      9.23 o 
 -12  12   2      133.34      177.02     18.69 o 
 -11  12   2       26.86       27.49     11.00 o 
 -10  12   2        0.16        4.40      8.80 o 
  -9  12   2      116.70      103.35     13.19 o 
  -8  12   2       31.44       31.13      5.49 o 
  -7  12   2      165.56      178.73     11.00 o 
  -6  12   2      421.63      434.04     13.46 o 
  -5  12   2      247.43      233.67      9.51 o 
  -4  12   2       75.40       79.78      6.08 o 
  -3  12   2      385.15      384.87     11.88 o 
  -2  12   2      831.74      815.92     19.39 o 
  -1  12   2       24.53       12.69      4.22 o 
   0  12   2      368.98      413.22     12.81 o 
   1  12   2      584.06      565.90     15.15 o 
   2  12   2      102.30      122.81      7.36 o 
   3  12   2       73.25       74.31      9.35 o 
   4  12   2      146.14      139.33      8.14 o 
   5  12   2      179.98      160.09      8.92 o 
   6  12   2      410.01      399.55     13.15 o 
   7  12   2       18.24       15.05      5.01 o 
   8  12   2       78.85       75.33      7.36 o 
   9  12   2        4.55        1.44      5.01 o 
  10  12   2       29.83       18.11     14.29 o 
  11  12   2       65.89       59.75     14.84 o 
  12  12   2        1.14        1.10      9.90 o 
 -11  13   2       24.87       25.29     11.00 o 
 -10  13   2        5.55       -4.40      8.80 o 
  -9  13   2        7.84        4.40      9.90 o 
  -8  13   2       17.57       17.59      8.80 o 
  -7  13   2      516.82      522.55     15.32 o 
  -6  13   2      183.47      189.25     10.45 o 
  -5  13   2       55.54       53.07      6.08 o 
  -4  13   2        4.50       -3.66      3.66 o 
  -3  13   2      139.23      119.08      7.66 o 
  -2  13   2        1.65       18.91      4.47 o 
  -1  13   2       21.29       30.93      5.50 o 
   0  13   2      226.57      210.77      9.70 o 
   1  13   2      357.60      325.12     11.25 o 
   2  13   2      218.03      248.14     10.88 o 
   3  13   2      201.29      186.14      9.70 o 
   4  13   2      916.02      865.59     21.37 o 
   5  13   2       55.99       36.71      5.79 o 
   6  13   2       63.71       56.65      6.57 o 
   7  13   2      123.04      144.16     14.29 o 
   8  13   2       11.10       15.55      5.28 o 
   9  13   2       18.85       20.00      6.08 o 
  10  13   2       20.04       18.00      6.08 o 
  11  13   2       19.83       15.85      6.31 o 
 -11  14   2        0.35       -3.30      9.90 o 
 -10  14   2       23.35       23.09     11.00 o 
  -9  14   2        2.33       -6.60      8.80 o 
  -8  14   2        7.31       -4.40      8.80 o 
  -7  14   2        4.30       11.00      8.80 o 
  -6  14   2       99.71       97.12      9.90 o 
  -5  14   2      108.97       99.55      7.11 o 
  -4  14   2      151.56      158.14      8.71 o 
  -3  14   2        0.89       -4.50      4.95 o 
  -2  14   2      257.05      311.86     18.14 o 
  -1  14   2     1560.78     1529.39     32.26 o 
   0  14   2      397.71      346.30     13.19 o 
   1  14   2       19.35       10.45      4.95 o 
   2  14   2      627.56      576.69     16.33 o 
   3  14   2       89.43       88.41      9.35 o 
   4  14   2      762.54      770.80     19.81 o 
   5  14   2        4.28       -2.75      4.66 o 
   6  14   2      100.50      112.47     12.09 o 
   7  14   2       44.99       42.27     10.45 o 
   8  14   2      105.38      102.91     13.19 o 
   9  14   2        0.52       -3.61      5.50 o 
  10  14   2      122.65      142.35     13.74 o 
  11  14   2        0.37        5.50      9.90 o 
 -10  15   2        2.84       -8.80      8.80 o 
  -9  15   2       16.54       11.00     11.00 o 
  -8  15   2      125.79      146.23     16.49 o 
  -7  15   2        4.05        7.70      8.80 o 
  -6  15   2        2.86        7.53      5.50 o 
  -5  15   2        2.62       10.32      4.66 o 
  -4  15   2       18.36        7.60      4.47 o 
  -3  15   2        8.54       15.56      4.66 o 
  -2  15   2        1.62        5.86      4.47 o 
  -1  15   2      286.21      345.66     13.15 o 
   0  15   2       65.71       52.78      6.57 o 
   1  15   2       18.98       10.66      5.01 o 
   2  15   2        2.75        9.35      5.44 o 
   3  15   2     1795.27     1805.33     37.70 o 
   4  15   2        5.70        6.68      5.01 o 
   5  15   2       12.92        4.31      5.01 o 
   6  15   2        1.37       -5.58      6.05 o 
   7  15   2      159.62      143.34     17.04 o 
   8  15   2       17.90        9.90      6.08 o 
   9  15   2      119.56      134.14     10.30 o 
  10  15   2        1.01        3.85      6.08 o 
 -10  16   2       59.47       64.87     14.29 o 
  -9  16   2       11.24        3.30     11.00 o 
  -8  16   2        0.06       -6.60      8.80 o 
  -7  16   2       14.02       15.39      9.90 o 
  -6  16   2      186.00      166.03     16.49 o 
  -5  16   2       41.95       39.14      6.08 o 
  -4  16   2       81.09       84.96      7.92 o 
  -3  16   2        9.93        4.06      5.01 o 
  -2  16   2      739.69      657.30     18.61 o 
  -1  16   2      503.14      522.49     16.27 o 
   0  16   2      201.02      217.97     10.88 o 
   1  16   2       23.42       11.58      5.79 o 
   2  16   2       61.15       70.18      7.36 o 
   3  16   2        5.59       11.54      5.44 o 
   4  16   2       11.09       12.68      5.79 o 
   5  16   2        0.04       -2.20      6.60 o 
   6  16   2      346.72      321.93     13.93 o 
   7  16   2        7.08        6.60      5.28 o 
   8  16   2        0.24        5.06      5.49 o 
   9  16   2       15.74       23.54      6.31 o 
  10  16   2        2.07       -8.80      9.90 o 
  -9  17   2        5.00        0.00      9.90 o 
  -8  17   2        1.17       -7.70      9.90 o 
  -7  17   2      155.16      180.32     18.69 o 
  -6  17   2       35.51       36.28     11.00 o 
  -5  17   2        2.77       -1.10      7.70 o 
  -4  17   2       54.74       45.93      6.31 o 
  -3  17   2        0.17       -1.95      6.05 o 
  -2  17   2      165.41      212.34     11.09 o 
  -1  17   2       35.59       27.92      6.08 o 
   0  17   2       24.10        8.25      5.44 o 
   1  17   2       43.63       42.31      7.70 o 
   2  17   2        2.15        1.01      5.01 o 
   3  17   2       44.32       47.05      7.00 o 
   4  17   2      209.63      195.20     10.88 o 
   5  17   2       34.50       33.27      8.80 o 
   6  17   2        0.01       -1.73      5.28 o 
   7  17   2       67.79       78.35      8.45 o 
   8  17   2       11.72       10.51      6.08 o 
   9  17   2        1.91       -7.70      9.90 o 
  -8  18   2       96.19      140.74     18.69 o 
  -7  18   2        3.36       15.39     11.00 o 
  -6  18   2       62.22       51.68     12.09 o 
  -5  18   2        0.51       -4.40      8.80 o 
  -4  18   2       38.67       56.07     12.09 o 
  -3  18   2      346.60      358.56     13.93 o 
  -2  18   2      222.36      226.13     11.09 o 
  -1  18   2       59.62       67.07      7.66 o 
   0  18   2      135.04      112.67      9.70 o 
   1  18   2        2.08       -4.66      4.66 o 
   2  18   2      103.93       86.92      8.80 o 
   3  18   2       58.71       55.93      7.36 o 
   4  18   2       72.59       84.60      8.45 o 
   5  18   2       30.58       33.00     12.64 o 
   6  18   2       82.24      100.71      9.23 o 
   7  18   2        0.08       -5.28      5.28 o 
   8  18   2       19.75       14.81      6.31 o 
  -7  19   2       36.88       52.78     13.19 o 
  -6  19   2      159.08      224.30     20.89 o 
  -5  19   2       62.15       76.97     14.29 o 
  -4  19   2        2.01       -2.20      8.80 o 
  -3  19   2        8.62        1.10      8.80 o 
  -2  19   2       69.13       59.51      7.36 o 
  -1  19   2       69.45       91.88      8.92 o 
   0  19   2       22.08       25.29      6.57 o 
   1  19   2       14.92       15.39      6.22 o 
   2  19   2        1.24        1.10      5.44 o 
   3  19   2      114.01      116.33     18.14 o 
   4  19   2       13.53       14.10      6.57 o 
   5  19   2       19.30       25.09      6.57 o 
   6  19   2       10.76       23.85     11.00 o 
   7  19   2       42.64       49.89      8.14 o 
  -6  20   2       60.74       74.77     15.39 o 
  -5  20   2       27.69       26.39     12.09 o 
  -4  20   2       41.39       31.89     11.00 o 
  -3  20   2        2.61       -7.70      7.70 o 
  -2  20   2      269.50      233.10     18.69 o 
  -1  20   2        1.99       -4.40      8.80 o 
   0  20   2        2.85       10.63      5.79 o 
   1  20   2      140.61      161.51     11.25 o 
   2  20   2        2.64       -2.42      5.79 o 
   3  20   2        6.46        2.35      5.79 o 
   4  20   2        4.66        8.25     10.45 o 
   5  20   2        5.00       10.24      6.08 o 
   6  20   2        1.36       12.42      6.57 o 
  -5  21   2        2.01       21.99     11.00 o 
  -4  21   2        7.98       13.19      9.90 o 
  -3  21   2       12.09       27.49     11.00 o 
  -2  21   2       55.92       54.98     13.19 o 
  -1  21   2        6.57       13.19      9.90 o 
   0  21   2       24.93       38.48     11.00 o 
   1  21   2       17.13       30.79      9.90 o 
   2  21   2        1.69        6.05      6.22 o 
   3  21   2       41.80       41.69      7.36 o 
   4  21   2        6.87       -0.37      5.79 o 
   5  21   2        0.00        2.68      9.35 o 
  -3  22   2      245.52      256.18     21.99 o 
  -2  22   2       59.61       59.37     13.19 o 
  -1  22   2       16.11       32.99     12.09 o 
   0  22   2        7.63        1.10      8.80 o 
   1  22   2       23.25       25.29     11.00 o 
   2  22   2       13.37       14.29      9.90 o 
   3  22   2        0.95       -7.70      7.70 o 
 -11   0   3        1.07       -4.40      4.40 o 
  -9   0   3      573.84      511.27     18.69 o 
  -7   0   3      531.24      626.72     19.79 o 
  -5   0   3      261.67      300.84      7.00 o 
  -3   0   3      524.19      495.88     13.19 o 
  -1   0   3     2922.57     3129.19     73.67 o 
   1   0   3    27513.86    27318.93    455.98 o 
   3   0   3     1550.04     1536.01     39.58 o 
   5   0   3     4566.75     4601.43    112.15 o 
   7   0   3     2485.43     2472.79     63.77 o 
   9   0   3      195.15      182.52     12.09 o 
  11   0   3      174.35      139.64     13.19 o 
  13   0   3       39.15       31.89      8.80 o 
 -11   1   3        3.23        2.20      3.89 o 
 -10   1   3      110.45       92.11     15.94 o 
  -9   1   3       41.92       42.04      4.66 o 
  -8   1   3      525.15      500.62     13.19 o 
  -7   1   3        3.32        6.05      2.33 o 
  -6   1   3        8.31        7.21      1.41 o 
  -5   1   3      721.02      815.24     12.70 o 
  -4   1   3      398.81      398.08      6.75 o 
  -3   1   3       55.56       90.16      2.64 o 
  -2   1   3     1976.63     1903.09     32.26 o 
  -1   1   3     1971.07     2042.93     34.59 o 
   0   1   3      141.06      129.73      3.49 o 
   1   1   3    46479.48    45375.00    534.08 o 
   2   1   3      807.96      825.18     12.06 o 
   3   1   3      722.59      732.30     14.77 o 
   4   1   3     2842.99     3017.29     63.77 o 
   5   1   3        7.89        7.38      2.64 o 
   6   1   3       56.13       64.70      4.95 o 
   7   1   3      175.94      168.34      7.00 o 
   8   1   3      328.41      342.37     12.09 o 
   9   1   3       21.45       16.79      3.89 o 
  10   1   3       21.75       14.29      4.66 o 
  11   1   3        1.23        0.55      4.66 o 
  12   1   3       49.95       59.97      7.00 o 
  13   1   3        0.35       -2.20      5.50 o 
  14   1   3        9.92        4.40      7.70 o 
 -11   2   3       80.96       87.96      8.80 o 
 -10   2   3       24.10       28.59      5.50 o 
  -9   2   3      729.92      825.73     26.39 o 
  -8   2   3      115.37      111.05      8.80 o 
  -7   2   3        5.18       15.39      3.30 o 
  -6   2   3        0.46        3.30      1.55 o 
  -5   2   3      277.80      354.62      7.12 o 
  -4   2   3     1520.74     1643.63     23.49 o 
  -3   2   3     1429.74     1437.58     25.26 o 
  -2   2   3        0.38        1.37      1.75 o 
  -1   2   3     2900.57     3009.94     51.31 o 
   0   2   3      763.37      671.12     10.00 o 
   1   2   3    61667.56    59345.43    696.95 o 
   2   2   3      581.87      553.32      9.08 o 
   3   2   3        5.83       11.00      2.33 o 
   4   2   3      414.91      378.91      9.33 o 
   5   2   3     2381.05     2689.22     88.51 o 
   6   2   3      526.84      508.54     12.44 o 
   7   2   3        0.13        5.50      3.11 o 
   8   2   3       31.75       28.37      4.22 o 
   9   2   3      165.16      126.25      7.36 o 
  10   2   3        9.70        2.00      4.22 o 
  11   2   3      240.94      207.52     10.47 o 
  12   2   3       22.17       22.87      5.79 o 
  13   2   3       18.04       15.25      5.79 o 
 -10   3   3        5.34        0.00      4.40 o 
  -9   3   3       90.28      101.15      8.80 o 
  -8   3   3      667.82      619.02     19.79 o 
  -7   3   3      581.85      588.24     17.59 o 
  -6   3   3      134.52      152.38      5.44 o 
  -5   3   3      101.38      100.04      3.07 o 
  -4   3   3       11.08       22.45      2.22 o 
  -3   3   3       29.70       43.71      8.25 o 
  -2   3   3      143.80      109.62      4.48 o 
  -1   3   3     2046.88     2005.16     28.12 o 
   0   3   3      173.72      126.21      7.10 o 
   1   3   3    15070.69    15624.02    164.62 o 
   2   3   3      779.70      606.98     12.03 o 
   3   3   3       65.67       69.34      3.89 o 
   4   3   3     1013.89     1032.67     20.21 o 
   5   3   3        1.29        1.65      2.33 o 
   6   3   3        4.55        0.55      2.33 o 
   7   3   3       74.79       72.72      5.44 o 
   8   3   3       97.51       95.97      6.22 o 
   9   3   3        3.64        1.65      3.89 o 
  10   3   3      175.37      181.53      9.33 o 
  11   3   3       13.16       11.76      5.01 o 
  12   3   3        3.33        3.04      5.01 o 
  13   3   3       42.63       62.06      7.77 o 
 -14   4   3       24.51       25.29     11.00 o 
 -13   4   3      273.77      258.38     18.69 o 
 -12   4   3       44.46       53.88     11.00 o 
 -10   4   3        0.03        3.30      4.40 o 
  -9   4   3      198.88      175.92     11.00 o 
  -8   4   3     2441.53     2486.65     45.79 o 
  -7   4   3      460.30      507.48     15.94 o 
  -6   4   3        3.87        2.88      1.97 o 
  -5   4   3        5.42        6.14      1.41 o 
  -4   4   3       14.13        3.30      1.43 o 
  -3   4   3      876.67      813.71     24.34 o 
  -2   4   3       51.68       30.73      3.85 o 
  -1   4   3     1570.88     1619.46     23.02 o 
   0   4   3       51.53       39.30      2.86 o 
   1   4   3      755.61      871.57     11.38 o 
   2   4   3        3.60        5.13      1.27 o 
   3   4   3      241.78      203.29      9.35 o 
   4   4   3      117.01      115.83      5.01 o 
   5   4   3      530.86      518.40     33.53 o 
   6   4   3        0.04       -2.75      2.75 o 
   7   4   3      171.37      197.50      8.14 o 
   8   4   3      174.41      142.94      7.77 o 
   9   4   3       88.56       76.12      6.22 o 
  10   4   3      659.01      627.29     17.10 o 
  11   4   3       20.75       10.83      5.01 o 
  12   4   3       44.17       46.67      6.57 o 
  13   4   3       25.25       24.00      6.22 o 
 -13   5   3       10.85        4.40      8.80 o 
 -12   5   3       20.10       25.29      8.80 o 
 -11   5   3      297.64      292.47     18.69 o 
 -10   5   3      232.88      220.66     25.84 o 
  -9   5   3        0.39        3.74      3.66 o 
  -8   5   3     1062.68     1003.97     21.60 o 
  -7   5   3     1280.29     1304.22     26.94 o 
  -6   5   3      981.51      863.45     14.32 o 
  -5   5   3      872.08      905.07     14.75 o 
  -4   5   3     2508.21     2445.43     35.10 o 
  -3   5   3      373.28      394.47      7.07 o 
  -2   5   3      117.48      147.33      4.40 o 
  -1   5   3        1.16        1.88      0.89 o 
   0   5   3      323.11      353.40      5.71 o 
   1   5   3       50.92       56.75      3.49 o 
   2   5   3      504.06      477.27      8.84 o 
   3   5   3      162.56      209.18     13.15 o 
   4   5   3      332.00      346.90      7.62 o 
   5   5   3      194.58      206.73      7.00 o 
   6   5   3       20.30       25.08      4.40 o 
   7   5   3      182.64      176.47      7.77 o 
   8   5   3        0.09       -0.55      3.11 o 
   9   5   3       37.72       24.39      4.66 o 
  10   5   3      178.22      177.33      9.70 o 
  11   5   3       20.72       26.39      5.44 o 
  12   5   3       27.69       33.98      6.22 o 
  13   5   3       51.09       67.75     11.00 o 
 -13   6   3       25.88       18.69      9.90 o 
 -12   6   3       37.64       47.28     11.00 o 
 -11   6   3        0.04       12.09      8.80 o 
 -10   6   3        1.15       -6.60      6.60 o 
  -9   6   3      242.30      279.37     10.56 o 
  -8   6   3        0.40       14.29      8.25 o 
  -7   6   3       22.78       18.91      3.82 o 
  -6   6   3        2.80        9.73      2.15 o 
  -5   6   3        0.01        4.84      1.47 o 
  -4   6   3      939.08      830.30     13.47 o 
  -3   6   3     1792.07     2008.95     29.38 o 
  -2   6   3     1834.31     2074.53     30.02 o 
  -1   6   3       69.33      125.82      3.70 o 
   0   6   3      253.46      343.34      7.33 o 
   1   6   3      312.87      382.50      7.56 o 
   2   6   3      277.29      249.88      7.19 o 
   3   6   3     2034.78     2168.25     32.16 o 
   4   6   3       34.25       18.60      2.54 o 
   5   6   3     1020.68     1140.07     19.02 o 
   6   6   3      179.38      165.07      5.90 o 
   7   6   3       23.91       24.46      5.50 o 
   8   6   3       11.67        9.35      3.89 o 
   9   6   3      106.40       87.81      8.80 o 
  10   6   3       12.96       28.61      5.79 o 
  11   6   3       79.10       74.90      7.15 o 
  12   6   3        1.32        2.20      7.15 o 
  13   6   3        5.28        9.42      4.63 o 
 -13   7   3        5.63        5.50      9.90 o 
 -12   7   3       13.44        9.90      8.80 o 
 -11   7   3      460.77      461.79     23.09 o 
 -10   7   3       47.13       47.28      9.90 o 
  -9   7   3      258.39      318.47     11.09 o 
  -8   7   3       10.21        8.80      7.15 o 
  -7   7   3      971.49      898.79     19.72 o 
  -6   7   3      855.94      780.61     16.89 o 
  -5   7   3      518.23      485.69      9.64 o 
  -4   7   3       68.69       62.20      3.05 o 
  -3   7   3     2627.51     3006.55     45.75 o 
  -2   7   3      199.84      236.60      5.64 o 
  -1   7   3     5601.38     6088.12     84.42 o 
   0   7   3        0.58        5.13      1.90 o 
   1   7   3      771.14      743.95     12.90 o 
   2   7   3       52.32       67.66      4.66 o 
   3   7   3      993.04     1013.52     30.79 o 
   4   7   3      150.59      166.14      5.48 o 
   5   7   3        0.91        5.50      2.26 o 
   6   7   3       20.06       14.80      2.91 o 
   7   7   3      150.13      132.78      7.06 o 
   8   7   3       66.11       61.91      5.00 o 
   9   7   3       40.68       30.32      4.35 o 
  10   7   3      336.15      324.31     10.36 o 
  11   7   3       46.59       41.06      5.41 o 
  12   7   3        2.42        6.94      4.35 o 
  13   7   3       43.99       66.62     13.89 o 
 -13   8   3       23.05        6.60      9.90 o 
 -12   8   3       96.63       95.66     13.19 o 
 -11   8   3        0.00       11.00      8.80 o 
 -10   8   3        0.38        1.10      7.70 o 
  -9   8   3      118.35      139.34      7.92 o 
  -8   8   3     2425.17     2312.60     43.80 o 
  -7   8   3      344.00      352.15     27.49 o 
  -6   8   3      406.89      429.28     15.94 o 
  -5   8   3       76.55       81.16      6.43 o 
  -4   8   3      917.00      946.82     15.77 o 
  -3   8   3       99.78      118.85      5.21 o 
  -2   8   3     1114.15     1140.45     18.17 o 
  -1   8   3      240.02      270.80      6.54 o 
   0   8   3       18.50       14.74      2.06 o 
   1   8   3      649.82      639.91     11.63 o 
   2   8   3      110.62      121.28      5.79 o 
   3   8   3      407.82      471.15     12.44 o 
   4   8   3       90.94      108.86      6.22 o 
   5   8   3        3.67        1.10      2.54 o 
   6   8   3       22.27       18.74      3.35 o 
   7   8   3        1.68        2.11      3.09 o 
   8   8   3     1538.49     1455.98     31.82 o 
   9   8   3       10.40        8.56      4.61 o 
  10   8   3      174.13      157.14      7.81 o 
  11   8   3        2.81        4.50      5.16 o 
  12   8   3       18.60       20.11      5.41 o 
  13   8   3       10.15       15.46      6.08 o 
 -13   9   3        9.23       13.19     11.00 o 
 -12   9   3        0.43       -8.80      8.80 o 
 -11   9   3      227.69      237.49     17.59 o 
 -10   9   3      156.12      156.13     14.29 o 
  -9   9   3       28.75       24.19      8.80 o 
  -8   9   3        3.03       -1.76      3.66 o 
  -7   9   3     1326.28     1385.38     28.18 o 
  -6   9   3     1128.29     1081.09     22.69 o 
  -5   9   3      916.96      955.52     20.04 o 
  -4   9   3       41.30       46.51      3.05 o 
  -3   9   3      130.32      149.53      5.12 o 
  -2   9   3       86.75       73.31      4.20 o 
  -1   9   3      538.37      517.87     10.12 o 
   0   9   3       37.62       32.45      2.71 o 
   1   9   3      784.40      858.98     18.61 o 
   2   9   3       11.88        9.35      3.11 o 
   3   9   3      213.66      245.77      8.55 o 
   4   9   3       77.33       85.39      6.60 o 
   5   9   3      245.99      280.01     10.11 o 
   6   9   3        0.00       -2.93      3.43 o 
   7   9   3      115.81      107.23      7.77 o 
   8   9   3       15.71       19.91      4.12 o 
   9   9   3       66.34       63.12      6.12 o 
  10   9   3       30.02       32.87      6.57 o 
  11   9   3       34.20       39.70      6.87 o 
  12   9   3        5.12        2.36      5.28 o 
 -12  10   3        0.37        5.50      9.90 o 
 -11  10   3        0.00        1.10      8.80 o 
 -10  10   3        9.27       12.09      8.80 o 
  -9  10   3      193.53      191.31     16.49 o 
  -8  10   3      163.23      196.84      8.95 o 
  -7  10   3      113.66      109.62      7.11 o 
  -6  10   3      348.38      311.15     19.79 o 
  -5  10   3       92.44       80.94      5.49 o 
  -4  10   3      379.22      363.85     10.30 o 
  -3  10   3      152.38      189.57      7.62 o 
  -2  10   3      517.01      532.45     10.75 o 
  -1  10   3     1361.89     1334.61     26.75 o 
   0  10   3        4.09        0.63      3.30 o 
   1  10   3        6.84       10.63      3.43 o 
   2  10   3       34.45       33.85      4.40 o 
   3  10   3       10.12       14.40      3.89 o 
   4  10   3      199.44      204.75      8.92 o 
   5  10   3      158.40      170.66      8.14 o 
   6  10   3      299.53      291.81     11.25 o 
   7  10   3      119.21      124.49      8.45 o 
   8  10   3      165.00      175.07      9.90 o 
   9  10   3        0.52       -3.48      7.70 o 
  10  10   3      174.35      178.32     10.30 o 
  11  10   3        2.47        5.03      7.15 o 
  12  10   3        0.40       -1.54      5.49 o 
 -12  11   3       39.70       48.38     13.19 o 
 -11  11   3      121.54      114.35     14.29 o 
 -10  11   3       64.15       62.67     12.09 o 
  -9  11   3       24.54       18.69      8.80 o 
  -8  11   3       19.03       36.28      9.90 o 
  -7  11   3      815.14      775.79     18.75 o 
  -6  11   3     1216.68     1185.03     25.52 o 
  -5  11   3        9.83        0.44      3.66 o 
  -4  11   3       90.21       87.85      6.08 o 
  -3  11   3       45.90       45.89      4.47 o 
  -2  11   3      325.70      319.49     10.30 o 
  -1  11   3      547.46      649.59     15.81 o 
   0  11   3       53.36       60.72      5.01 o 
   1  11   3       34.74       20.62      4.40 o 
   2  11   3      277.25      271.15     12.09 o 
   3  11   3      102.06      137.86     11.54 o 
   4  11   3        7.04        6.60      9.90 o 
   5  11   3       58.73       51.68      5.44 o 
   6  11   3        2.12       -3.89      3.89 o 
   7  11   3      196.92      199.84     10.47 o 
   8  11   3        2.85        1.52      5.01 o 
   9  11   3        3.34        2.20      5.01 o 
  10  11   3       25.62       19.52      6.08 o 
  11  11   3        1.56       -5.18      5.28 o 
  12  11   3       21.27       28.38      6.87 o 
 -12  12   3       81.33       94.56     15.39 o 
 -11  12   3        3.65       -7.70      8.80 o 
 -10  12   3        0.95       -4.40      7.70 o 
  -9  12   3       48.11       53.88     11.00 o 
  -8  12   3       22.18        9.90      8.80 o 
  -7  12   3      395.81      455.73     13.99 o 
  -6  12   3       31.07       18.27      6.60 o 
  -5  12   3       17.55        9.40      3.85 o 
  -4  12   3       73.43       64.90      5.49 o 
  -3  12   3       40.96       45.72      4.66 o 
  -2  12   3       53.35       57.74      5.28 o 
  -1  12   3        7.31        6.23      6.60 o 
   0  12   3      253.34      250.60      9.70 o 
   1  12   3      351.48      326.42     11.25 o 
   2  12   3       78.34       70.80      6.22 o 
   3  12   3      164.54      192.57      9.33 o 
   4  12   3       44.54       35.06      5.44 o 
   5  12   3       79.60       84.04      7.36 o 
   6  12   3       11.57        2.80      5.50 o 
   7  12   3       44.87       46.54      6.08 o 
   8  12   3      283.47      262.68     16.49 o 
   9  12   3        4.41        3.46      5.28 o 
  10  12   3       76.05       77.63      8.80 o 
  11  12   3       17.52       20.28      6.87 o 
 -11  13   3       35.32       35.18     12.09 o 
 -10  13   3       90.07      104.45     14.29 o 
  -9  13   3        4.96        3.30      8.80 o 
  -8  13   3       17.65       17.59      8.80 o 
  -7  13   3       95.72      120.95     13.19 o 
  -6  13   3        7.60        8.10      6.60 o 
  -5  13   3      124.10      100.83      7.11 o 
  -4  13   3       71.10       58.90      6.05 o 
  -3  13   3       41.98       48.88      5.28 o 
  -2  13   3     1239.73     1223.42     26.39 o 
  -1  13   3      613.56      678.62     26.94 o 
   0  13   3       16.34       17.85      5.01 o 
   1  13   3        9.21        6.80      4.22 o 
   2  13   3      181.25      191.87      9.33 o 
   3  13   3     1063.69     1118.72     33.53 o 
   4  13   3       33.87       33.54      5.44 o 
   5  13   3        0.26       -1.30      4.22 o 
   6  13   3       42.29       34.08      5.79 o 
   7  13   3       13.22       12.72      5.28 o 
   8  13   3      136.11      133.05     10.45 o 
   9  13   3        0.22        1.88      6.05 o 
  10  13   3       12.89       12.35      6.31 o 
  11  13   3        0.02       -5.28      5.28 o 
 -11  14   3        1.07        2.20      9.90 o 
 -10  14   3       13.62        1.10      9.90 o 
  -9  14   3       20.49        8.80      9.90 o 
  -8  14   3      147.54      129.74     15.39 o 
  -7  14   3      182.63      177.02     15.39 o 
  -6  14   3       72.69       46.18      9.90 o 
  -5  14   3      161.79      145.83      9.90 o 
  -4  14   3       26.64       21.43      4.66 o 
  -3  14   3        3.67       -0.88      6.60 o 
  -2  14   3      225.21      222.56     24.74 o 
  -1  14   3     3911.03     4019.37     76.42 o 
   0  14   3        3.37       -4.95      4.95 o 
   1  14   3       56.56       60.16      7.70 o 
   2  14   3       12.24       20.89      5.44 o 
   3  14   3       57.77       73.73      7.00 o 
   4  14   3       43.50       51.84      7.00 o 
   5  14   3      203.62      192.76     10.47 o 
   6  14   3       72.79       72.71      8.80 o 
   7  14   3      263.74      259.57     12.37 o 
   8  14   3        0.38        6.13      5.28 o 
   9  14   3       16.96       14.36     10.45 o 
  10  14   3        3.10       12.99      6.08 o 
 -10  15   3      127.60      139.64     17.59 o 
  -9  15   3       28.58       19.79     11.00 o 
  -8  15   3       47.41       60.47     12.09 o 
  -7  15   3      167.27      167.12     16.49 o 
  -6  15   3       27.86       29.69      9.90 o 
  -5  15   3        7.08       -3.30      7.70 o 
  -4  15   3       31.89       29.96      8.80 o 
  -3  15   3       26.25       28.59      5.28 o 
  -2  15   3      504.07      462.13     14.53 o 
  -1  15   3        3.46       21.99      8.80 o 
   0  15   3       18.37       10.66      5.01 o 
   1  15   3       43.79       38.78      6.08 o 
   2  15   3      336.37      337.41     13.15 o 
   3  15   3       39.44       62.71      7.00 o 
   4  15   3      220.65      227.06     10.88 o 
   5  15   3        4.70        3.85      5.44 o 
   6  15   3        0.39       -1.10      7.70 o 
   7  15   3        1.61        6.52      5.79 o 
   8  15   3        6.54       14.66      5.79 o 
   9  15   3        0.95        1.73      5.28 o 
  10  15   3       43.54       51.69      8.14 o 
 -10  16   3       33.99       57.17     14.29 o 
  -9  16   3        8.57       17.59     12.09 o 
  -8  16   3       21.11       16.49     11.00 o 
  -7  16   3      118.50      133.04     15.39 o 
  -6  16   3       11.65       -6.60      7.70 o 
  -5  16   3       13.90       -1.10      7.70 o 
  -4  16   3        6.10       12.09      7.70 o 
  -3  16   3        0.05       -2.80      3.82 o 
  -2  16   3       61.69       50.84      6.08 o 
  -1  16   3        3.13        6.91      5.28 o 
   0  16   3        0.07       -4.47      4.47 o 
   1  16   3      173.23      156.88      9.70 o 
   2  16   3       12.50        8.80      6.60 o 
   3  16   3       47.52       69.65      7.36 o 
   4  16   3        1.47       -2.03      5.01 o 
   5  16   3      135.34      142.54      9.70 o 
   6  16   3       54.25       50.45      7.36 o 
   7  16   3       60.70       70.43      8.45 o 
   8  16   3        1.11        2.36      5.28 o 
   9  16   3       19.62       19.85      8.80 o 
  -9  17   3        0.50        1.10      9.90 o 
  -8  17   3       41.24       61.57     13.19 o 
  -7  17   3        0.32        3.30      9.90 o 
  -6  17   3      142.77      114.35     14.29 o 
  -5  17   3        6.13       -5.50      8.80 o 
  -4  17   3       26.82       15.39      8.80 o 
  -3  17   3        5.96       -1.10      7.70 o 
  -2  17   3      214.26      245.19     11.88 o 
  -1  17   3        2.28       10.21      5.50 o 
   0  17   3        9.87       21.69      5.79 o 
   1  17   3        4.47        1.52      5.50 o 
   2  17   3        9.51        9.31      5.79 o 
   3  17   3     1007.61      988.48     24.88 o 
   4  17   3        1.01        2.98     13.74 o 
   5  17   3        9.67       13.27      5.79 o 
   6  17   3        2.62       -4.95      5.44 o 
   7  17   3       26.24       52.11      8.80 o 
   8  17   3       20.51       22.36      6.87 o 
   9  17   3        0.87        1.79      6.08 o 
  -8  18   3        8.73        0.00     11.00 o 
  -7  18   3      196.39      166.03     18.69 o 
  -6  18   3        1.98       -4.40      8.80 o 
  -5  18   3       55.97       59.37     12.09 o 
  -4  18   3        8.13       -3.30      8.80 o 
  -3  18   3        0.16        4.40      8.80 o 
  -2  18   3       52.29       42.88     11.00 o 
  -1  18   3      519.37      535.21     17.38 o 
   0  18   3       34.42       24.68      9.35 o 
   1  18   3      106.52      103.12      8.92 o 
   2  18   3       59.97       68.78      8.14 o 
   3  18   3        1.04        0.55      5.44 o 
   4  18   3       48.54       39.70      7.00 o 
   5  18   3       33.53       29.29      9.90 o 
   6  18   3        6.00        8.25      6.22 o 
   7  18   3       43.27       30.34      9.35 o 
   8  18   3        0.73       -5.72      5.79 o 
  -7  19   3        0.17       -6.60      9.90 o 
  -6  19   3       52.62       46.18     13.19 o 
  -5  19   3       16.79       16.49      9.90 o 
  -4  19   3       12.24        8.80      8.80 o 
  -3  19   3        3.84        6.60      8.80 o 
  -2  19   3      287.22      240.79     18.69 o 
  -1  19   3       46.68       53.88     12.09 o 
   0  19   3       10.14       11.00      9.90 o 
   1  19   3        2.70        0.59      5.79 o 
   2  19   3        6.15        6.74      5.79 o 
   3  19   3       71.44       74.78      8.55 o 
   4  19   3       47.77       65.62      8.14 o 
   5  19   3        0.02       -1.41      9.90 o 
   6  19   3        0.94       -2.35      5.79 o 
   7  19   3        1.25       -7.15     12.64 o 
  -6  20   3       18.91       14.29     12.09 o 
  -5  20   3        0.75        7.70      9.90 o 
  -4  20   3       11.62        8.80     11.00 o 
  -3  20   3       24.31       54.98     12.09 o 
  -2  20   3        0.44       11.00      9.90 o 
  -1  20   3       52.06       58.27     12.09 o 
   0  20   3        6.17        5.50      8.80 o 
   1  20   3        1.71        6.60      8.80 o 
   2  20   3       41.85       38.48     11.00 o 
   3  20   3        1.60        1.10      7.70 o 
   4  20   3        0.04        1.83      5.79 o 
   5  20   3       54.17       80.19      9.70 o 
   6  20   3        1.11       -0.69      6.08 o 
  -5  21   3       19.94       53.88     14.29 o 
  -4  21   3        0.18        2.20      9.90 o 
  -3  21   3       10.07       16.49     11.00 o 
  -2  21   3       22.70       40.68     12.09 o 
  -1  21   3       11.77       17.59      9.90 o 
   0  21   3        1.69        0.00      8.80 o 
   1  21   3        1.03        0.00      8.80 o 
   2  21   3        0.05        3.30      9.90 o 
   3  21   3       82.83       61.57     12.09 o 
   4  21   3        0.15       -6.60      7.70 o 
  -3  22   3       24.72       28.59     12.09 o 
  -2  22   3        0.00       -5.50      9.90 o 
  -1  22   3       16.04        1.10      9.90 o 
   0  22   3        6.16       -1.10      9.90 o 
   1  22   3       11.98       16.49     11.00 o 
   2  22   3       26.92       38.48     11.00 o 
  -6   0   4      180.64      202.31      8.80 o 
  -4   0   4    13124.33    14900.50    349.64 o 
  -2   0   4     1359.75     1470.04     35.18 o 
   0   0   4      504.07      538.81     10.11 o 
   2   0   4      109.13      101.15      5.50 o 
   4   0   4      584.73      603.63     18.69 o 
   6   0   4     1983.75     1879.06     49.48 o 
   8   0   4      141.78      138.54     11.00 o 
  10   0   4       13.31       16.49      6.60 o 
  12   0   4      206.53      232.00     15.39 o 
 -10   1   4       44.72       35.18      6.60 o 
  -9   1   4     1254.09     1169.87     32.99 o 
  -8   1   4       71.69       51.68      6.60 o 
  -7   1   4       22.27       31.92      3.11 o 
  -6   1   4      248.33      283.18      7.36 o 
  -5   1   4      358.49      423.31      9.33 o 
  -4   1   4      189.68      209.87      9.35 o 
  -3   1   4     2150.63     1953.24     33.81 o 
  -2   1   4      228.68      244.09      7.70 o 
  -1   1   4       26.93       13.04      1.26 o 
   0   1   4     2038.76     2212.11     26.66 o 
   1   1   4     5926.02     6111.49     72.29 o 
   2   1   4     4977.57     4861.54     82.41 o 
   3   1   4     1313.21     1213.86     22.55 o 
   4   1   4      104.95       90.71      4.66 o 
   5   1   4       87.54       89.07      4.66 o 
   6   1   4        4.56        7.70      3.11 o 
   7   1   4      149.34      127.72     10.45 o 
   8   1   4      390.54      393.41     11.66 o 
   9   1   4      105.05      107.47      7.36 o 
  10   1   4        0.13       -3.89      3.89 o 
  11   1   4      105.62      111.70     11.54 o 
  12   1   4       43.22       58.87      7.00 o 
  13   1   4        9.65        8.94      6.05 o 
 -10   2   4      153.28      210.01     12.09 o 
  -9   2   4       38.65        7.70      5.50 o 
  -8   2   4     2585.04     2766.36     69.27 o 
  -7   2   4        0.13        0.00      2.20 o 
  -6   2   4        0.05        1.83      1.38 o 
  -5   2   4      107.55      101.01      5.15 o 
  -4   2   4      704.76      800.32     19.93 o 
  -3   2   4      457.90      445.63      8.92 o 
  -2   2   4      743.65      851.19     15.92 o 
  -1   2   4       33.97       53.60      6.60 o 
   0   2   4      310.80      400.27      5.58 o 
   1   2   4      565.79      624.71      9.72 o 
   2   2   4     1387.54     1496.96     26.81 o 
   3   2   4      267.78      224.86      6.22 o 
   4   2   4       89.78      101.00      5.01 o 
   5   2   4       53.17       46.79      3.89 o 
   6   2   4      815.21      813.71     17.88 o 
   7   2   4       18.72        9.35      3.11 o 
   8   2   4        1.67        6.05      3.89 o 
   9   2   4       26.33       23.75      4.66 o 
  10   2   4        4.84       -3.40      4.95 o 
  11   2   4       22.63       20.12      8.25 o 
  12   2   4       83.81       71.48      7.77 o 
  13   2   4        4.33        9.97      7.15 o 
 -14   3   4       23.27       31.89     11.00 o 
 -13   3   4        0.25        3.30      7.70 o 
  -9   3   4      276.78      280.37     13.19 o 
  -8   3   4      145.86      141.84      9.90 o 
  -7   3   4       54.22       72.57      3.47 o 
  -6   3   4       20.55       29.79      2.88 o 
  -5   3   4      245.69      171.55      6.82 o 
  -4   3   4      188.87      187.71      5.28 o 
  -3   3   4      223.76      236.66      5.49 o 
  -2   3   4      306.30      306.45      6.31 o 
  -1   3   4      156.06      129.98      3.94 o 
   0   3   4        8.44       30.07      3.98 o 
   1   3   4      126.36      152.91      3.65 o 
   2   3   4       59.54       74.25      3.89 o 
   3   3   4      659.70      627.41     13.22 o 
   4   3   4       42.11       44.01      3.85 o 
   5   3   4       11.42        8.91      2.33 o 
   6   3   4       29.72       38.19      5.50 o 
   7   3   4      402.75      355.83     10.88 o 
   8   3   4        0.03        5.50      4.95 o 
   9   3   4       30.69       33.39      5.01 o 
  10   3   4        0.00       -2.90      4.22 o 
  11   3   4        6.43        2.20      6.60 o 
  12   3   4       13.70       15.94      5.44 o 
  13   3   4        3.28        8.25      5.44 o 
 -13   4   4      138.15      149.53     14.29 o 
 -12   4   4      129.95      151.73     14.29 o 
 -11   4   4       13.44       25.29      8.80 o 
 -10   4   4       13.22        4.40      6.60 o 
  -9   4   4      813.36      742.78     17.38 o 
  -8   4   4       27.53       20.40      3.82 o 
  -7   4   4       22.14       25.75      2.81 o 
  -6   4   4      734.46      697.33     17.68 o 
  -5   4   4        6.51        9.51      1.47 o 
  -4   4   4     2876.02     3221.96     55.55 o 
  -3   4   4      191.12      217.70      6.08 o 
  -2   4   4      762.49      772.94     21.44 o 
  -1   4   4       33.29       48.09      3.85 o 
   0   4   4        0.12       39.97      5.02 o 
   1   4   4      128.99       95.66      5.44 o 
   2   4   4      120.84      130.52      4.22 o 
   3   4   4      448.15      401.60      9.70 o 
   4   4   4       12.43       20.45      6.05 o 
   5   4   4      586.93      551.63     12.81 o 
   6   4   4      122.10      142.02     13.74 o 
   7   4   4       10.00        9.90      3.11 o 
   8   4   4        0.15       -0.73      3.43 o 
   9   4   4       63.66       59.45      6.22 o 
  10   4   4       94.94      100.88      7.36 o 
  11   4   4       11.66       14.29      5.44 o 
  12   4   4        1.51        5.75     11.00 o 
  13   4   4       31.81       43.49      7.00 o 
 -13   5   4        7.42       11.00      9.90 o 
 -12   5   4       13.95       25.29      8.80 o 
 -11   5   4       58.77       49.48      9.90 o 
 -10   5   4        9.32        6.60      7.70 o 
  -9   5   4     1463.88     1420.69     28.96 o 
  -8   5   4       39.42       35.76      4.95 o 
  -7   5   4      144.59      182.25      5.78 o 
  -6   5   4      451.53      461.79      9.00 o 
  -5   5   4       39.61       36.28      2.15 o 
  -4   5   4       30.93       35.71      2.83 o 
  -3   5   4       51.28       29.22      2.64 o 
  -2   5   4     3535.94     3679.78     63.33 o 
  -1   5   4       85.76       52.68      1.85 o 
   0   5   4      156.76      148.15      4.44 o 
   1   5   4      387.81      391.61      7.34 o 
   2   5   4       26.28       66.80      3.05 o 
   3   5   4       96.73       76.14      3.56 o 
   4   5   4       42.92       53.91      4.41 o 
   5   5   4        4.68        4.95      2.33 o 
   6   5   4        1.07        0.63      3.30 o 
   7   5   4       37.99       48.16      5.50 o 
   8   5   4       67.40       67.09      5.44 o 
   9   5   4       64.89       55.79      5.79 o 
  10   5   4       12.27       20.75      5.01 o 
  11   5   4      161.80      160.91     15.39 o 
  12   5   4      245.70      260.29     12.44 o 
  13   5   4        3.13        2.20      5.50 o 
 -13   6   4       29.92       20.89      9.90 o 
 -12   6   4       42.28       52.78     11.00 o 
 -11   6   4       10.67       17.59      7.70 o 
 -10   6   4       54.63       61.57      9.90 o 
  -9   6   4      129.29      148.43     14.29 o 
  -8   6   4     3488.58     3478.35     62.67 o 
  -7   6   4       64.82       72.22      4.35 o 
  -6   6   4      417.08      403.94     10.78 o 
  -5   6   4       58.97       48.75      5.27 o 
  -4   6   4       87.49       98.88      5.28 o 
  -3   6   4     3001.53     2940.91     51.66 o 
  -2   6   4     1235.72     1510.65     41.19 o 
  -1   6   4      317.20      288.59     14.45 o 
   0   6   4     2305.45     2299.92     33.19 o 
   1   6   4       20.68       22.32      2.06 o 
   2   6   4      588.40      617.04     10.75 o 
   3   6   4     1441.00     1485.70     22.84 o 
   4   6   4       49.59       48.55      3.35 o 
   5   6   4      465.29      449.35     10.29 o 
   6   6   4      214.57      206.81      6.75 o 
   7   6   4      173.96      157.35      7.77 o 
   8   6   4       38.54       34.40      4.66 o 
   9   6   4       53.09       49.28      6.60 o 
  10   6   4      262.52      252.34     11.66 o 
  11   6   4       53.76       64.27      7.36 o 
  12   6   4        0.02        6.28      5.28 o 
  13   6   4       59.54       79.61      6.93 o 
 -13   7   4       17.44       25.29     11.00 o 
 -12   7   4       97.89       89.06     13.19 o 
 -11   7   4       18.96       27.49      9.90 o 
 -10   7   4        1.69        1.10      7.70 o 
  -9   7   4        1.94        3.30      6.60 o 
  -8   7   4      110.79      111.77      7.11 o 
  -7   7   4        0.01        1.47      3.85 o 
  -6   7   4     2234.30     2257.50     33.60 o 
  -5   7   4        0.15        1.01      1.69 o 
  -4   7   4      972.75      937.56     15.13 o 
  -3   7   4       56.29       77.05      3.30 o 
  -2   7   4       15.42       20.75      1.69 o 
  -1   7   4        0.08        6.99      1.69 o 
   0   7   4     1664.12     1721.79     25.79 o 
   1   7   4      564.97      614.86     17.83 o 
   2   7   4      470.25      513.61     12.37 o 
   3   7   4      339.20      329.84      7.56 o 
   4   7   4        4.13        5.61      2.26 o 
   5   7   4        9.15       13.71      2.91 o 
   6   7   4       18.41       13.56      3.17 o 
   7   7   4        0.05       -2.20      2.71 o 
   8   7   4        0.08        1.68      3.35 o 
   9   7   4      108.40      103.93      7.91 o 
  10   7   4       34.95       48.63      5.48 o 
  11   7   4       11.45       15.94      4.84 o 
  12   7   4       71.92       77.96      6.70 o 
  13   7   4        6.76        7.65      5.27 o 
 -13   8   4       75.99       78.06     14.29 o 
 -12   8   4       12.31       14.29      9.90 o 
 -11   8   4        6.84        5.50      7.70 o 
 -10   8   4       26.56       32.99      8.80 o 
  -9   8   4      435.18      467.29     21.99 o 
  -8   8   4      259.46      291.37     17.59 o 
  -7   8   4      570.65      555.77     13.99 o 
  -6   8   4      241.93      246.10      6.75 o 
  -5   8   4       15.75        7.04      2.95 o 
  -4   8   4      154.55      204.13      6.65 o 
  -3   8   4     1029.57     1104.30     17.68 o 
  -2   8   4      199.45      238.30      5.78 o 
  -1   8   4      435.44      481.33     11.86 o 
   0   8   4      690.25      757.46     13.08 o 
   1   8   4      126.27      137.41      4.63 o 
   2   8   4      395.86      392.77     12.64 o 
   3   8   4      117.17      114.90      6.22 o 
   4   8   4       45.11       43.97      3.35 o 
   5   8   4      426.73      417.82      9.68 o 
   6   8   4        5.16        0.94      2.71 o 
   7   8   4       60.77       55.94      4.63 o 
   8   8   4      396.54      412.15     11.17 o 
   9   8   4       57.36       57.85      5.48 o 
  10   8   4      122.62      133.64      7.81 o 
  11   8   4        1.06        2.03      4.20 o 
  12   8   4        1.96        5.40      4.63 o 
 -13   9   4       16.41       28.59     11.00 o 
 -12   9   4       33.73       23.09     11.00 o 
 -11   9   4       57.37       45.08     11.00 o 
 -10   9   4        0.15        2.20      7.70 o 
  -9   9   4       32.06       31.89      8.80 o 
  -8   9   4        2.30       -6.60      6.60 o 
  -7   9   4       30.19       18.32      5.50 o 
  -6   9   4        1.02        2.93      2.95 o 
  -5   9   4       78.53       65.87      5.73 o 
  -4   9   4       15.42       22.22      3.68 o 
  -3   9   4       49.10       48.91      5.57 o 
  -2   9   4     1948.48     2025.97     30.42 o 
  -1   9   4       58.97       67.64      3.99 o 
   0   9   4      388.98      362.40      7.98 o 
   1   9   4       10.61        9.35      3.11 o 
   2   9   4       44.20       57.94      6.60 o 
   3   9   4       87.11       99.65      6.22 o 
   4   9   4      230.59      245.31      9.33 o 
   5   9   4      133.98      153.22     12.64 o 
   6   9   4        1.47       -2.71      2.71 o 
   7   9   4       22.93       21.28      3.99 o 
   8   9   4       49.55       45.96      4.63 o 
   9   9   4      194.67      201.38      8.84 o 
  10   9   4        0.26        8.03      4.85 o 
  11   9   4        1.84        2.97      4.35 o 
  12   9   4      157.89      146.84      8.76 o 
 -12  10   4        9.33       -4.40      9.90 o 
 -11  10   4        4.79        2.20      8.80 o 
 -10  10   4       40.42       26.39      9.90 o 
  -9  10   4      277.09      275.98     17.59 o 
  -8  10   4       36.72       16.49      7.70 o 
  -7  10   4       16.04       12.09      7.70 o 
  -6  10   4       14.49       33.41      3.93 o 
  -5  10   4       19.15       13.52      2.93 o 
  -4  10   4      252.17      249.83      6.75 o 
  -3  10   4      837.03      899.01     16.68 o 
  -2  10   4     1093.11     1222.24     20.02 o 
  -1  10   4       46.27       36.45      3.35 o 
   0  10   4      458.74      443.25      9.41 o 
   1  10   4      195.92      206.96      8.14 o 
   2  10   4      484.41      528.41     13.59 o 
   3  10   4      856.34      887.35     19.81 o 
   4  10   4       42.39       41.53      5.01 o 
   5  10   4        2.76        0.73      3.43 o 
   6  10   4       17.88       17.29      4.22 o 
   7  10   4        9.72        7.15      4.66 o 
   8  10   4       26.49       26.29      5.79 o 
   9  10   4       65.82       65.97      7.66 o 
  10  10   4       82.31       77.42      8.45 o 
  11  10   4       64.77       66.23      7.66 o 
  12  10   4        0.37       -2.98      5.28 o 
 -12  11   4       10.31        5.50      9.90 o 
 -11  11   4       66.33       84.66     13.19 o 
 -10  11   4       19.92       28.59      9.90 o 
  -9  11   4        0.27        6.60      7.70 o 
  -8  11   4        0.00       -1.10      7.70 o 
  -7  11   4        1.26        6.60      7.70 o 
  -6  11   4     1337.53     1381.80     28.48 o 
  -5  11   4      308.90      321.74      9.97 o 
  -4  11   4        8.22        9.90      6.60 o 
  -3  11   4       11.20        8.67      2.45 o 
  -2  11   4      711.70      775.44     17.68 o 
  -1  11   4       20.21       15.94      3.43 o 
   0  11   4        7.02       11.49      3.43 o 
   1  11   4       22.35       20.89      4.22 o 
   2  11   4      450.07      464.01     35.73 o 
   3  11   4       99.94      106.66      7.00 o 
   4  11   4      206.25      207.70     14.29 o 
   5  11   4        3.62        1.10      4.40 o 
   6  11   4       40.96       37.80      5.79 o 
   7  11   4      109.17      107.74     17.59 o 
   8  11   4        1.69        4.40      5.28 o 
   9  11   4       18.46       11.36      5.79 o 
  10  11   4       18.17       18.18      6.60 o 
  11  11   4       30.42       35.46      6.87 o 
 -12  12   4       84.06       95.66     15.39 o 
 -11  12   4       12.28       21.99     11.00 o 
 -10  12   4        0.45       14.29      9.90 o 
  -9  12   4       32.09       41.78      9.90 o 
  -8  12   4        1.52        1.10      7.70 o 
  -7  12   4       23.91       26.39      8.80 o 
  -6  12   4       15.96       16.49      7.70 o 
  -5  12   4       45.13       43.11      4.66 o 
  -4  12   4       92.32       92.91      6.08 o 
  -3  12   4      130.33      152.74      7.32 o 
  -2  12   4        1.97        0.61      3.43 o 
  -1  12   4      378.23      370.60     14.29 o 
   0  12   4       46.45       58.23      5.28 o 
   1  12   4        4.59        4.76      3.43 o 
   2  12   4      133.96      120.14      9.35 o 
   3  12   4       28.71       33.63      7.70 o 
   4  12   4       94.16       85.64      7.00 o 
   5  12   4       95.56       89.89     11.54 o 
   6  12   4      101.78       99.51      7.77 o 
   7  12   4        0.25        6.68      5.01 o 
   8  12   4      300.94      285.87     12.37 o 
   9  12   4        5.83        7.62      5.79 o 
  10  12   4       30.93       41.47      7.11 o 
  11  12   4       22.17       24.68      6.87 o 
 -11  13   4      124.22      128.64     16.49 o 
 -10  13   4        6.66        0.00      8.80 o 
  -9  13   4       54.82       60.47     12.09 o 
  -8  13   4       37.02       29.69      9.90 o 
  -7  13   4       61.27       48.38      9.90 o 
  -6  13   4       93.50       90.16     12.09 o 
  -5  13   4        6.70        2.20      6.60 o 
  -4  13   4       53.16       55.32      5.49 o 
  -3  13   4       39.26       34.88      4.66 o 
  -2  13   4       20.78       29.24      4.66 o 
  -1  13   4       36.64       33.46      5.28 o 
   0  13   4      270.14      258.22     10.02 o 
   1  13   4        3.05        2.50      4.22 o 
   2  13   4      182.79      223.78      9.70 o 
   3  13   4     1444.09     1497.22     31.85 o 
   4  13   4      116.17      131.51     12.64 o 
   5  13   4      108.54      101.57      8.14 o 
   6  13   4        0.00       -4.66      4.66 o 
   7  13   4      334.80      379.27     14.37 o 
   8  13   4       14.90        7.11      5.79 o 
   9  13   4      128.54      144.24     10.02 o 
  10  13   4        0.71        4.32      5.79 o 
  11  13   4        9.94        9.44      6.57 o 
 -11  14   4        2.12       -5.50     11.00 o 
 -10  14   4       17.45       12.09     11.00 o 
  -9  14   4        0.41       -4.40      8.80 o 
  -8  14   4       81.09       97.86     13.19 o 
  -7  14   4       53.31       46.18      9.90 o 
  -6  14   4      116.94       82.46     12.09 o 
  -5  14   4        1.89       11.00      7.70 o 
  -4  14   4       14.81        6.60      7.70 o 
  -3  14   4        1.36        0.22      3.66 o 
  -2  14   4      287.43      293.06     13.74 o 
  -1  14   4      239.17      251.32     10.30 o 
   0  14   4      251.06      221.67     10.30 o 
   1  14   4      115.30      122.67     11.54 o 
   2  14   4      472.72      476.09     15.49 o 
   3  14   4      317.64      344.93     12.81 o 
   4  14   4      267.89      318.65     12.44 o 
   5  14   4       22.41       15.94      5.44 o 
   6  14   4      247.99      252.64     12.03 o 
   7  14   4        0.38        6.01      5.79 o 
   8  14   4      187.25      222.26     12.03 o 
   9  14   4        9.83        6.05      6.08 o 
  10  14   4       19.19       10.87      6.87 o 
 -10  15   4       21.17       17.59     11.00 o 
  -9  15   4       12.01       20.89     11.00 o 
  -8  15   4        5.70       16.49      9.90 o 
  -7  15   4        5.10        4.40      8.80 o 
  -6  15   4       67.22       43.98     11.00 o 
  -5  15   4       66.56       57.17     11.00 o 
  -4  15   4       40.45       21.99      8.80 o 
  -3  15   4       23.61        8.80      7.70 o 
  -2  15   4      187.68      194.15     11.54 o 
  -1  15   4      131.83      150.82      9.23 o 
   0  15   4       27.34       12.43      5.01 o 
   1  15   4      229.31      213.37     10.80 o 
   2  15   4       19.99       12.64      6.05 o 
   3  15   4        0.60        8.80      5.01 o 
   4  15   4      208.56      203.61     16.49 o 
   5  15   4        0.38       -2.96      5.01 o 
   6  15   4        1.78        1.03      5.79 o 
   7  15   4      110.72      106.57      8.92 o 
   8  15   4       58.32       61.65      8.45 o 
   9  15   4       38.22       44.09      7.66 o 
  10  15   4        1.01       -4.03      5.79 o 
  -9  16   4        5.90       16.49     11.00 o 
  -8  16   4       71.12       63.77     13.19 o 
  -7  16   4        9.92       23.09      9.90 o 
  -6  16   4        2.35       -4.40      8.80 o 
  -5  16   4       11.17        6.60      8.80 o 
  -4  16   4       34.29       29.69      9.90 o 
  -3  16   4        0.09       -3.30      6.60 o 
  -2  16   4        4.70       -7.70      7.70 o 
  -1  16   4       74.18       75.15      7.11 o 
   0  16   4       79.77       86.46      7.66 o 
   1  16   4       82.24       81.92     12.64 o 
   2  16   4        5.51       13.50      8.25 o 
   3  16   4       17.70       27.62      6.08 o 
   4  16   4        9.28        8.25      6.22 o 
   5  16   4       21.73       26.95      6.22 o 
   6  16   4       33.84       33.06      6.57 o 
   7  16   4        8.88       19.67      9.90 o 
   8  16   4      124.76      146.11     14.84 o 
   9  16   4       39.71       35.93      7.66 o 
  -9  17   4       21.21        6.60     12.09 o 
  -8  17   4       34.33       34.08     12.09 o 
  -7  17   4       14.28       12.09      9.90 o 
  -6  17   4        0.94        8.80      8.80 o 
  -5  17   4       12.09        6.60      8.80 o 
  -4  17   4        2.03       -6.60      6.60 o 
  -3  17   4        0.30       -7.70      7.70 o 
  -2  17   4      115.60      115.45     14.29 o 
  -1  17   4        0.93       -4.40      8.80 o 
   0  17   4       35.57       21.20     12.09 o 
   1  17   4        2.53        2.96      5.01 o 
   2  17   4       16.76        3.85      5.44 o 
   3  17   4      583.15      558.65     17.88 o 
   4  17   4        1.48        3.88      7.70 o 
   5  17   4       77.55       76.83     19.24 o 
   6  17   4        1.48        2.49      5.79 o 
   7  17   4      146.89      157.45     17.04 o 
   8  17   4       32.62       38.33      7.66 o 
  -8  18   4       12.33       23.09     12.09 o 
  -7  18   4       18.21       13.19     11.00 o 
  -6  18   4       10.64       30.79     12.09 o 
  -5  18   4        2.25        4.40      8.80 o 
  -4  18   4        3.93        9.90      8.80 o 
  -3  18   4       32.75       24.19      9.90 o 
  -2  18   4      294.30      278.17     19.79 o 
  -1  18   4       11.29        2.20      8.80 o 
   0  18   4       30.86       23.09      9.90 o 
   1  18   4       24.95       24.19      9.90 o 
   2  18   4       38.88       30.05      6.57 o 
   3  18   4       62.26       73.79      8.14 o 
   4  18   4       20.95       30.68      6.57 o 
   5  18   4       16.60       14.49      6.57 o 
   6  18   4       43.30       45.00      8.14 o 
   7  18   4        3.77       10.02      7.15 o 
  -7  19   4       26.65       20.89     12.09 o 
  -6  19   4       12.01       34.08     13.19 o 
  -5  19   4        4.61        6.60      9.90 o 
  -4  19   4       57.01       87.96     14.29 o 
  -3  19   4       12.13       18.69      9.90 o 
  -2  19   4        4.96       20.89      9.90 o 
  -1  19   4       50.12       35.18     11.00 o 
   0  19   4       18.36        3.30      8.80 o 
   1  19   4       21.17       24.19      9.90 o 
   2  19   4        5.23       -6.60      8.80 o 
   3  19   4       22.07       25.29      9.90 o 
   4  19   4       44.06       23.09      9.90 o 
   5  19   4       15.56        6.60      8.80 o 
   6  19   4        0.94        7.70      8.80 o 
  -6  20   4        6.23        4.40     12.09 o 
  -5  20   4        2.42       11.00     11.00 o 
  -4  20   4        0.01       -9.90      9.90 o 
  -3  20   4      157.54      166.03     17.59 o 
  -2  20   4       39.45       30.79     11.00 o 
  -1  20   4        0.49       -8.80      8.80 o 
   0  20   4        4.49       -8.80      8.80 o 
   1  20   4        0.84        4.40      8.80 o 
   2  20   4       11.76       17.59      9.90 o 
   3  20   4        9.54       -5.50      8.80 o 
   4  20   4        0.39       -7.70      7.70 o 
   5  20   4        2.03        3.30      7.70 o 
  -4  21   4       48.22      101.15     15.39 o 
  -3  21   4       25.83       26.39     12.09 o 
  -2  21   4       36.46       51.68     13.19 o 
  -1  21   4       13.81       -3.30      9.90 o 
   0  21   4        2.53        9.90     11.00 o 
   1  21   4      125.29      129.74     15.39 o 
   2  21   4        8.21       -1.10      8.80 o 
   3  21   4        5.93        4.40      8.80 o 
   4  21   4        0.01       -3.30      8.80 o 
  -1  22   4        5.20       13.19     11.00 o 
   0  22   4        6.81       -4.40      9.90 o 
   1  22   4       50.31       46.18     13.19 o 
  -7   0   5      340.54      392.52     13.19 o 
  -5   0   5      172.00      200.11      7.70 o 
  -3   0   5       98.41      129.74      5.50 o 
  -1   0   5     1467.03     1428.26     35.18 o 
   1   0   5    11936.89    12652.01    296.87 o 
   3   0   5     4077.06     3957.12     96.76 o 
   5   0   5      782.23      748.76     23.09 o 
   7   0   5      371.91      355.14     15.39 o 
   9   0   5      112.81      127.54     11.00 o 
  11   0   5      267.76      255.09     16.49 o 
  13   0   5        7.44       11.00      7.70 o 
  -7   1   5      149.43      126.44      7.70 o 
  -6   1   5        8.70        5.50      1.55 o 
  -5   1   5      805.31      879.68     19.24 o 
  -4   1   5      208.13      209.30      4.35 o 
  -3   1   5       65.06       65.96      5.50 o 
  -2   1   5       57.22       40.74      3.30 o 
  -1   1   5      146.91      156.66      3.35 o 
   0   1   5       10.99        6.91      2.20 o 
   1   1   5      291.27      285.94      7.00 o 
   2   1   5     1299.22     1232.57     22.55 o 
   3   1   5      817.87      799.41     16.33 o 
   4   1   5      695.11      673.67     14.37 o 
   5   1   5       12.10       16.49      3.11 o 
   6   1   5     1212.21     1156.38     23.70 o 
   7   1   5      156.65      151.87      9.35 o 
   8   1   5      377.18      382.70     12.03 o 
   9   1   5       84.68       91.74      7.00 o 
  10   1   5        1.13        3.85      4.66 o 
  11   1   5       14.02       14.29      5.50 o 
  12   1   5       66.15       73.22      7.77 o 
  13   1   5        5.42        3.30      5.44 o 
 -13   2   5      395.95      467.29     23.09 o 
  -7   2   5        0.25       -1.47      1.97 o 
  -6   2   5      207.42      224.44      5.64 o 
  -5   2   5      176.43      228.28      5.00 o 
  -4   2   5      193.76      211.48      5.28 o 
  -3   2   5     1292.67     1420.63     24.84 o 
  -2   2   5      315.83      330.95     11.00 o 
  -1   2   5      788.60      911.17     16.27 o 
   0   2   5      698.50      669.52     10.12 o 
   1   2   5     1894.34     1857.80     32.63 o 
   2   2   5      269.93      273.06      7.36 o 
   3   2   5       71.58       74.16      7.70 o 
   4   2   5       36.44       39.58      5.50 o 
   5   2   5      249.30      271.86      8.80 o 
   6   2   5      131.51      137.06      6.57 o 
   7   2   5       22.69       34.64      4.66 o 
   8   2   5        0.42        1.65      3.11 o 
   9   2   5        6.56        4.95      3.89 o 
  10   2   5       95.47       97.61      7.36 o 
  11   2   5       70.68       66.26      7.00 o 
  12   2   5        8.51        8.25      5.44 o 
  13   2   5       33.31       30.83      7.00 o 
 -13   3   5       29.83       27.49      9.90 o 
 -12   3   5        9.35        3.30      7.70 o 
 -11   3   5        2.26        0.00      6.60 o 
 -10   3   5       85.82       73.67      9.90 o 
  -9   3   5      138.41      102.25      9.90 o 
  -8   3   5       45.33       38.48      7.70 o 
  -7   3   5      119.31      104.08      6.05 o 
  -6   3   5        4.17       13.08      5.50 o 
  -5   3   5      424.56      469.53      8.56 o 
  -4   3   5      809.33      925.47     17.38 o 
  -3   3   5      119.69      104.06      6.60 o 
  -2   3   5      266.97      237.49      9.90 o 
  -1   3   5        7.23       11.99      1.04 o 
   0   3   5      342.87      313.18      6.87 o 
   1   3   5        0.07        5.50      2.07 o 
   2   3   5       62.72       97.41      4.22 o 
   3   3   5      153.28      182.54      6.22 o 
   4   3   5      455.22      468.47     22.54 o 
   5   3   5       12.47       11.00      3.11 o 
   6   3   5      765.43      735.73     17.10 o 
   7   3   5     1490.86     1439.01     29.15 o 
   8   3   5      134.62      118.79      7.00 o 
   9   3   5       12.78       12.09      4.66 o 
  10   3   5       19.28       27.22      5.44 o 
  11   3   5      225.25      236.13     10.88 o 
  12   3   5       63.45       65.14      8.80 o 
  13   3   5       63.63       71.48      8.55 o 
 -13   4   5        1.64       -7.70      7.70 o 
 -12   4   5        0.51        5.50      7.70 o 
 -11   4   5        6.48        7.70      6.60 o 
 -10   4   5       25.15        6.60      6.60 o 
  -9   4   5      124.61       98.96     11.00 o 
  -8   4   5        6.76        1.10      6.60 o 
  -7   4   5      492.63      514.24     20.81 o 
  -6   4   5       12.21        9.90      1.97 o 
  -5   4   5       84.65       83.80      3.94 o 
  -4   4   5     2416.82     2267.30     39.99 o 
  -3   4   5      301.20      315.27      8.80 o 
  -2   4   5      405.96      368.03      7.92 o 
  -1   4   5       42.97       49.67      1.74 o 
   0   4   5      145.39      168.43      3.56 o 
   1   4   5     1280.11     1581.12     23.25 o 
   2   4   5      206.40      248.58      5.64 o 
   3   4   5       22.93       23.96      3.11 o 
   4   4   5      243.80      256.21      8.25 o 
   5   4   5      239.19      260.59      8.55 o 
   6   4   5      154.69      161.73      9.35 o 
   7   4   5      265.96      300.52     19.24 o 
   8   4   5       64.43       37.04      4.66 o 
   9   4   5      113.69      112.70      7.77 o 
  10   4   5      153.28      154.29      8.92 o 
  11   4   5       34.82       32.52      6.22 o 
  12   4   5        5.95        1.35      5.01 o 
  13   4   5       15.19       20.24      6.57 o 
 -13   5   5       14.56       20.89      9.90 o 
 -12   5   5       13.75       27.49      8.80 o 
 -11   5   5       56.15       57.17      9.90 o 
 -10   5   5       26.14       23.09      7.70 o 
  -9   5   5      213.26      216.60     14.29 o 
  -8   5   5       24.84       38.48      7.70 o 
  -7   5   5     2078.02     1977.01     36.87 o 
  -6   5   5       84.13       68.22      4.47 o 
  -5   5   5       96.56      102.25      4.66 o 
  -4   5   5      832.74      785.44     15.81 o 
  -3   5   5        3.87        4.40      2.75 o 
  -2   5   5      899.47      880.58     16.89 o 
  -1   5   5      265.91      260.39      6.87 o 
   0   5   5      146.44      166.93      3.30 o 
   1   5   5       21.64       22.11      2.06 o 
   2   5   5        0.06        5.50      1.90 o 
   3   5   5      418.14      436.35      8.66 o 
   4   5   5       31.81       23.21      2.71 o 
   5   5   5        4.62        4.95      3.11 o 
   6   5   5      487.00      468.45     12.44 o 
   7   5   5      349.53      306.55     10.47 o 
   8   5   5       38.91       40.06      5.01 o 
   9   5   5      154.30      145.45     14.29 o 
  10   5   5       12.92       14.97      5.50 o 
  11   5   5       20.20       21.84      5.79 o 
  12   5   5       31.44       36.70      8.25 o 
  13   5   5       43.50       45.53      9.35 o 
 -13   6   5       99.44      112.15     14.29 o 
 -12   6   5        5.65       -6.60      7.70 o 
 -11   6   5       12.74        4.40      7.70 o 
 -10   6   5        4.59        5.50      7.70 o 
  -9   6   5       54.04       49.48      8.80 o 
  -8   6   5      523.39      489.28     20.89 o 
  -7   6   5        3.10        2.70      1.88 o 
  -6   6   5        3.07        0.81      1.10 o 
  -5   6   5        0.28        4.76      1.97 o 
  -4   6   5      493.54      528.49     11.88 o 
  -3   6   5     1187.26     1294.07     31.89 o 
  -2   6   5       17.41        9.98      2.20 o 
  -1   6   5       53.22       50.66      6.60 o 
   0   6   5     2270.20     2141.67     46.73 o 
   1   6   5     1014.12     1068.95     16.66 o 
   2   6   5       10.93       10.03      2.06 o 
   3   6   5      313.02      328.22      7.56 o 
   4   6   5       64.68       90.61      4.44 o 
   5   6   5      273.92      273.06      7.39 o 
   6   6   5       48.35       48.58      7.21 o 
   7   6   5      211.16      203.08      8.92 o 
   8   6   5       14.78        5.90      7.70 o 
   9   6   5        0.32       -1.10      5.50 o 
  10   6   5      144.05      145.79      9.33 o 
  11   6   5       26.21       20.74      5.79 o 
  12   6   5       55.75       52.78      7.36 o 
 -13   7   5        1.20       -6.60      8.80 o 
 -12   7   5        3.70       -5.50      7.70 o 
 -11   7   5       47.89       38.48      9.90 o 
 -10   7   5       28.80       26.39      8.80 o 
  -9   7   5       53.70       71.47      9.90 o 
  -8   7   5        2.65       -6.60      6.60 o 
  -7   7   5       27.48       26.39      7.70 o 
  -6   7   5       81.23      102.94      6.08 o 
  -5   7   5      620.28      581.37     15.49 o 
  -4   7   5       61.92       77.61      5.01 o 
  -3   7   5        3.10        4.40      1.97 o 
  -2   7   5      970.80      930.18     18.94 o 
  -1   7   5      250.66      242.22      7.11 o 
   0   7   5      425.05      366.73      8.95 o 
   1   7   5      283.83      281.06      8.45 o 
   2   7   5       81.70      101.71      4.35 o 
   3   7   5      462.96      500.68     10.27 o 
   4   7   5        4.66        5.50      2.54 o 
   5   7   5       68.23       78.89      4.84 o 
   6   7   5       40.86       42.38      3.99 o 
   7   7   5      862.57      800.66     15.84 o 
   8   7   5       39.18       33.26      4.35 o 
   9   7   5      171.33      186.14      7.81 o 
  10   7   5        0.65        7.06      4.20 o 
  11   7   5      493.68      459.28     15.22 o 
  12   7   5        3.46        7.98      4.63 o 
 -12   8   5       15.61        5.50      8.80 o 
 -11   8   5       57.86       71.47     12.09 o 
 -10   8   5       10.65        6.60      7.70 o 
  -9   8   5       46.18       43.98      8.80 o 
  -8   8   5      113.64      109.95     12.09 o 
  -7   8   5      105.42       85.76      9.90 o 
  -6   8   5      513.95      454.50     12.67 o 
  -5   8   5      394.49      371.49     10.80 o 
  -4   8   5     1003.17      875.54     14.35 o 
  -3   8   5       10.25        8.29      1.18 o 
  -2   8   5      537.63      477.75     11.88 o 
  -1   8   5      253.86      241.35     10.75 o 
   0   8   5       90.50       93.86      4.22 o 
   1   8   5      101.87      121.82      4.77 o 
   2   8   5       44.49       43.00      4.22 o 
   3   8   5      337.58      413.02      9.26 o 
   4   8   5      101.84      126.38      6.49 o 
   5   8   5      262.48      261.40      7.56 o 
   6   8   5       75.97       72.34      4.84 o 
   7   8   5      124.90      138.07      6.75 o 
   8   8   5       44.71       37.97      4.63 o 
   9   8   5        2.35        4.95      3.99 o 
  10   8   5      274.26      276.28      9.93 o 
  11   8   5        3.07        8.00      4.84 o 
  12   8   5        4.19       12.23      5.00 o 
 -12   9   5       33.28       45.08     11.00 o 
 -11   9   5      111.55       89.06     13.19 o 
 -10   9   5       94.64       90.16     12.09 o 
  -9   9   5       59.14       53.88      9.90 o 
  -8   9   5        3.03       -5.50      7.70 o 
  -7   9   5      797.75      837.82     30.79 o 
  -6   9   5      107.04      123.14     12.09 o 
  -5   9   5       42.02       31.91      4.47 o 
  -4   9   5       93.92       84.18      7.70 o 
  -3   9   5        0.85        5.50      3.85 o 
  -2   9   5      579.93      555.36     26.93 o 
  -1   9   5      147.69      184.90      8.08 o 
   0   9   5      329.43      323.62      7.48 o 
   1   9   5       10.30        6.94      2.15 o 
   2   9   5       20.05       20.23      3.43 o 
   3   9   5       81.48       89.84      5.79 o 
   4   9   5       11.78        5.74      3.43 o 
   5   9   5        7.07        5.86      3.17 o 
   6   9   5      153.95      140.77      6.11 o 
   7   9   5      673.01      683.36     14.57 o 
   8   9   5        8.07        1.83      3.81 o 
   9   9   5      126.24      120.29      7.18 o 
  10   9   5       13.99       15.99      4.84 o 
  11   9   5        4.81       -0.40      5.54 o 
  12   9   5        4.36        1.10      4.63 o 
 -12  10   5       10.48       14.29     11.00 o 
 -11  10   5      113.15      136.34     15.39 o 
 -10  10   5        4.11        3.30      8.80 o 
  -9  10   5       45.74       30.79      9.90 o 
  -8  10   5      106.33       72.57     11.00 o 
  -7  10   5      365.78      363.94     18.69 o 
  -6  10   5       25.05       19.79      7.70 o 
  -5  10   5      311.15      233.53     35.18 o 
  -4  10   5      459.64      417.99     45.83 o 
  -3  10   5        4.92        3.37      1.74 o 
  -2  10   5        1.74        8.03      2.15 o 
  -1  10   5        2.42        1.01      2.15 o 
   0  10   5     1554.60     1575.70     24.93 o 
   1  10   5      119.51      121.01     14.29 o 
   2  10   5       11.39        8.31      5.50 o 
   3  10   5        0.04        0.37      3.43 o 
   4  10   5       35.83       35.36      6.60 o 
   5  10   5      130.39      112.77      7.77 o 
   6  10   5      129.06      138.79      8.25 o 
   7  10   5      186.59      210.18      8.02 o 
   8  10   5       23.73       14.14      4.35 o 
   9  10   5       91.28       87.94      6.70 o 
  10  10   5      111.25      121.29      9.93 o 
  11  10   5        0.31        4.91      5.79 o 
 -12  11   5        0.09       -2.20      9.90 o 
 -11  11   5        9.03       20.89     11.00 o 
 -10  11   5      227.20      228.70     18.69 o 
  -9  11   5      146.27      148.43     14.29 o 
  -8  11   5        3.82        1.10      7.70 o 
  -7  11   5      115.95       90.16     12.09 o 
  -6  11   5       26.55       27.49      8.80 o 
  -5  11   5       28.79       34.08      8.80 o 
  -4  11   5       31.11       38.48      3.82 o 
  -3  11   5       66.21       68.94      4.85 o 
  -2  11   5        0.02        0.76      3.19 o 
  -1  11   5       98.02       94.78      4.66 o 
   0  11   5      487.68      494.97     13.46 o 
   1  11   5       13.22       21.96      4.47 o 
   2  11   5      125.07      130.53      7.36 o 
   3  11   5        0.14        1.65      3.89 o 
   4  11   5        2.39        1.10      3.89 o 
   5  11   5      100.73      100.25      7.00 o 
   6  11   5       10.50        7.15      4.66 o 
   7  11   5      558.32      561.87     18.69 o 
   8  11   5        2.30       -5.01      5.01 o 
   9  11   5      137.28      136.26     10.02 o 
  10  11   5        0.14        0.00      5.28 o 
  11  11   5       42.24       36.76      7.36 o 
 -11  12   5       98.61      161.63     17.59 o 
 -10  12   5       41.99       50.58     12.09 o 
  -9  12   5       71.89       90.16     13.19 o 
  -8  12   5        0.23        0.00      7.70 o 
  -7  12   5       14.83       12.09      7.70 o 
  -6  12   5      580.91      513.47     23.09 o 
  -5  12   5      105.40       94.56     12.09 o 
  -4  12   5      206.26      195.71     14.29 o 
  -3  12   5       39.14       37.12      7.15 o 
  -2  12   5       29.66       31.29      4.40 o 
  -1  12   5       65.40       74.30      6.08 o 
   0  12   5      482.27      481.22     13.46 o 
   1  12   5        0.27       -2.81      4.40 o 
   2  12   5       61.12       66.13      5.79 o 
   3  12   5        8.76        3.40      4.95 o 
   4  12   5       20.25       17.04      5.44 o 
   5  12   5       94.12      106.63      9.90 o 
   6  12   5       98.23       88.18      7.77 o 
   7  12   5      109.46      132.94     23.09 o 
   8  12   5        1.67        3.61      5.50 o 
   9  12   5       49.00       56.74      7.66 o 
  10  12   5       69.20       65.80      8.14 o 
  11  12   5       43.09       58.92      8.14 o 
 -11  13   5       19.10       34.08     12.09 o 
 -10  13   5      120.52      134.14     16.49 o 
  -9  13   5        0.01       -8.80      8.80 o 
  -8  13   5        9.89        6.60      8.80 o 
  -7  13   5       13.02       14.29      8.80 o 
  -6  13   5        0.26        3.30      7.70 o 
  -5  13   5       63.18       50.58      9.90 o 
  -4  13   5       34.95       30.79      8.80 o 
  -3  13   5        4.69        9.90      6.60 o 
  -2  13   5      118.11      123.31     14.84 o 
  -1  13   5       17.58       30.54      4.47 o 
   0  13   5      561.61      597.24     17.04 o 
   1  13   5      123.47      102.25      7.36 o 
   2  13   5      266.71      260.76     10.47 o 
   3  13   5        0.10        6.05      4.66 o 
   4  13   5      402.51      451.09     15.15 o 
   5  13   5       64.88       70.72      7.36 o 
   6  13   5       21.92       25.25      5.79 o 
   7  13   5      121.02      111.67     10.45 o 
   8  13   5       16.73       11.89      6.08 o 
   9  13   5        9.81       21.23      6.08 o 
  10  13   5        3.12        6.34      6.57 o 
 -10  14   5       10.00        5.50     11.00 o 
  -9  14   5       43.79       31.89     11.00 o 
  -8  14   5       14.82       23.09      9.90 o 
  -7  14   5        6.74       -2.20      7.70 o 
  -6  14   5        0.01       -7.70      7.70 o 
  -5  14   5      156.02      137.44     14.29 o 
  -4  14   5        9.13        8.80      7.70 o 
  -3  14   5       28.24       25.29      8.80 o 
  -2  14   5       17.98       12.09      7.70 o 
  -1  14   5       14.14       24.19      5.50 o 
   0  14   5       14.48        8.80      6.60 o 
   1  14   5      538.87      563.81     16.11 o 
   2  14   5       95.31       78.69     15.94 o 
   3  14   5      134.01      142.97      9.33 o 
   4  14   5      150.98      184.27     14.84 o 
   5  14   5      199.63      200.70     10.88 o 
   6  14   5       14.33       17.68      7.15 o 
   7  14   5      248.62      258.58     12.81 o 
   8  14   5        4.92       13.84      6.57 o 
   9  14   5       50.78       52.43      7.66 o 
  10  14   5       30.39       24.56      6.87 o 
 -10  15   5      140.21      174.82     18.69 o 
  -9  15   5        0.32        3.30      9.90 o 
  -8  15   5        3.45        2.20      8.80 o 
  -7  15   5       16.99       15.39      9.90 o 
  -6  15   5       87.54       62.67     11.00 o 
  -5  15   5       38.67       41.78      9.90 o 
  -4  15   5       13.12        3.30      7.70 o 
  -3  15   5       41.54       38.48      9.90 o 
  -2  15   5       68.24       52.78     11.00 o 
  -1  15   5        0.11        4.40      8.80 o 
   0  15   5      427.75      440.56     19.79 o 
   1  15   5        9.15        0.27      4.95 o 
   2  15   5      183.29      187.59     10.30 o 
   3  15   5       68.80       45.57      6.57 o 
   4  15   5       12.08       12.02      5.79 o 
   5  15   5      178.76      216.22     11.66 o 
   6  15   5        4.62        1.39      5.79 o 
   7  15   5       77.14       77.40      8.92 o 
   8  15   5       16.22       24.58      6.57 o 
   9  15   5       15.81       16.74      6.87 o 
  -9  16   5        3.77       -1.10      9.90 o 
  -8  16   5       18.04       20.89     11.00 o 
  -7  16   5      121.70      186.92     17.59 o 
  -6  16   5       93.76       79.16     13.19 o 
  -5  16   5        4.87        8.80      8.80 o 
  -4  16   5        5.45       -7.70      7.70 o 
  -3  16   5        2.99       -7.70      7.70 o 
  -2  16   5       20.22       20.89      8.80 o 
  -1  16   5      112.04       78.06     12.09 o 
   0  16   5      149.87      151.73     15.39 o 
   1  16   5       70.87       54.98     11.00 o 
   2  16   5      137.79      118.15      8.92 o 
   3  16   5        0.41        3.85      8.25 o 
   4  16   5       87.36      100.56      8.92 o 
   5  16   5      112.78      123.15      9.90 o 
   6  16   5        5.87        2.75      6.22 o 
   7  16   5       47.57       60.60      8.14 o 
   8  16   5        6.20       10.54      6.57 o 
  -8  17   5        1.35        9.90     11.00 o 
  -7  17   5        3.66        5.50      9.90 o 
  -6  17   5       13.37       15.39      9.90 o 
  -5  17   5       39.66       45.08     11.00 o 
  -4  17   5       65.31       56.07     12.09 o 
  -3  17   5        3.43       -6.60      7.70 o 
  -2  17   5      115.58      112.15     14.29 o 
  -1  17   5        2.56       -7.70      7.70 o 
   0  17   5      124.03      142.94     15.39 o 
   1  17   5        7.04       -7.70      7.70 o 
   2  17   5       20.91       -2.20      8.80 o 
   3  17   5       39.82       40.68      9.90 o 
   4  17   5      123.59      115.45     14.29 o 
   5  17   5      133.17      123.14     14.29 o 
   6  17   5       28.16       14.29      8.80 o 
   7  17   5        2.82        8.80      8.80 o 
   8  17   5        0.39       15.39      8.80 o 
  -7  18   5        1.43       11.00     11.00 o 
  -6  18   5        6.65        1.10      9.90 o 
  -5  18   5       24.30       19.79     11.00 o 
  -4  18   5       20.10       24.19     11.00 o 
  -3  18   5       82.33       78.06     13.19 o 
  -2  18   5       42.29       36.28     11.00 o 
  -1  18   5        4.10        0.00      8.80 o 
   0  18   5       25.74       20.89      9.90 o 
   1  18   5        6.95       -4.40      7.70 o 
   2  18   5       44.85       28.59     11.00 o 
   3  18   5        0.31       -7.70      7.70 o 
   4  18   5       13.72       16.49      8.80 o 
   5  18   5       67.26       63.77     11.00 o 
   6  18   5        7.46        9.90      8.80 o 
   7  18   5       22.54       15.39      9.90 o 
  -6  19   5       14.77       16.49     11.00 o 
  -5  19   5       46.50       48.38     13.19 o 
  -4  19   5        5.43       11.00      9.90 o 
  -3  19   5        4.36        9.90      9.90 o 
  -2  19   5        8.72       11.00      9.90 o 
  -1  19   5        2.59       15.39      9.90 o 
   0  19   5        1.41        4.40      8.80 o 
   1  19   5        3.58        0.00      8.80 o 
   2  19   5        2.24       -7.70      7.70 o 
   3  19   5       94.50       86.86     13.19 o 
   4  19   5       12.77       13.19      9.90 o 
   5  19   5       14.02        8.80      8.80 o 
   6  19   5        1.12        7.70      8.80 o 
  -5  20   5        5.38        7.70     11.00 o 
  -4  20   5       51.15       57.17     13.19 o 
  -3  20   5       11.83       24.19     11.00 o 
  -2  20   5       65.16       60.47     13.19 o 
  -1  20   5        0.65        0.00      9.90 o 
   0  20   5       18.72       15.39      9.90 o 
   1  20   5       48.48       49.48     12.09 o 
   2  20   5        1.30        6.60      9.90 o 
   3  20   5        2.78       -4.40      8.80 o 
   4  20   5        1.84       -2.20      8.80 o 
   5  20   5        7.14       13.19      9.90 o 
  -3  21   5        8.90       -6.60      9.90 o 
  -2  21   5       49.94       45.08     13.19 o 
  -1  21   5       30.85       39.58     12.09 o 
   0  21   5        2.20        8.80      9.90 o 
   1  21   5        3.07       13.19      9.90 o 
   2  21   5        6.68        7.70      9.90 o 
   3  21   5       16.82        2.20      8.80 o 
  -6   0   6       62.97       73.67      5.50 o 
  -4   0   6      106.33      129.32      4.22 o 
  -2   0   6      472.11      523.36     14.29 o 
   0   0   6     2315.01     2482.19     42.37 o 
   2   0   6       25.94       25.29      5.50 o 
   4   0   6     2339.97     2314.46     59.37 o 
   6   0   6     3991.02     3892.25     97.86 o 
   8   0   6      166.79      144.04     11.00 o 
  10   0   6      295.92      275.98     16.49 o 
  12   0   6       17.30       11.00      8.80 o 
 -13   1   6        3.48        3.30      7.70 o 
  -7   1   6       11.06       13.94      2.77 o 
  -6   1   6      451.92      473.25      8.62 o 
  -5   1   6        7.05        4.67      1.41 o 
  -4   1   6      266.78      261.10      7.70 o 
  -3   1   6     1702.46     1693.18     29.51 o 
  -2   1   6       61.48       72.57      2.64 o 
  -1   1   6      428.31      425.39      7.18 o 
   0   1   6       21.54       22.56      3.25 o 
   1   1   6     3647.98     4091.18     69.58 o 
   2   1   6    14294.00    14513.54    241.79 o 
   3   1   6     2214.15     2195.65     39.26 o 
   4   1   6       55.93       54.53      4.40 o 
   5   1   6      506.20      458.13     11.66 o 
   6   1   6        3.37       18.69      4.66 o 
   7   1   6       92.21       73.82      7.15 o 
   8   1   6       78.03       74.32      6.22 o 
   9   1   6      423.97      427.75     13.22 o 
  10   1   6        0.64        0.55      4.66 o 
  11   1   6       43.71       53.38      7.00 o 
  12   1   6        5.69        5.50      5.44 o 
  13   1   6       43.54       43.37      7.36 o 
 -13   2   6       18.28       19.79      8.80 o 
 -12   2   6      115.55      103.35     12.09 o 
 -11   2   6       21.32        8.80      6.60 o 
 -10   2   6        0.09       -2.20      5.50 o 
  -9   2   6      128.01       97.86      9.90 o 
  -8   2   6      472.39      477.19     18.69 o 
  -7   2   6       12.36       16.57      3.30 o 
  -6   2   6        6.64        5.81      1.89 o 
  -5   2   6       47.74       32.99      2.59 o 
  -4   2   6      137.07      166.39      4.47 o 
  -3   2   6       12.17       13.94      2.75 o 
  -2   2   6      141.48      153.93      7.70 o 
  -1   2   6      236.35      227.06      5.50 o 
   0   2   6      435.94      373.95      8.14 o 
   1   2   6       68.21       69.32      4.22 o 
   2   2   6      192.37      286.75     11.54 o 
   3   2   6        7.28        7.85      2.75 o 
   4   2   6      157.65      151.80      6.22 o 
   5   2   6      258.56      252.89      8.55 o 
   6   2   6     3022.67     2752.07     50.54 o 
   7   2   6       11.44       10.45      3.89 o 
   8   2   6       96.10      103.62      7.36 o 
   9   2   6       23.11       29.15      5.44 o 
  10   2   6      193.24      201.43     10.11 o 
  11   2   6       51.86       53.49      9.90 o 
  12   2   6        0.32        3.85      6.05 o 
  13   2   6       16.08        7.70      7.70 o 
 -13   3   6        5.55        3.30      7.70 o 
 -12   3   6        0.77       -6.60      6.60 o 
 -11   3   6       84.66      107.75     11.00 o 
 -10   3   6       12.32        6.60      6.60 o 
  -9   3   6      256.33      216.60     13.19 o 
  -8   3   6       57.61       48.38      7.70 o 
  -7   3   6     2888.44     2707.72     48.55 o 
  -6   3   6        0.05        1.78      1.69 o 
  -5   3   6        0.54        1.10      1.60 o 
  -4   3   6       13.32       15.19      1.97 o 
  -3   3   6       55.16       40.68      4.40 o 
  -2   3   6      365.53      436.50     14.29 o 
  -1   3   6      170.26      189.74      4.66 o 
   0   3   6        1.92        7.40      8.80 o 
   1   3   6     1672.85     1767.76     25.79 o 
   2   3   6     9609.69    10427.32    174.93 o 
   3   3   6      148.57      174.01      6.57 o 
   4   3   6      325.61      310.40      8.92 o 
   5   3   6      594.19      597.50     14.37 o 
   6   3   6      112.56      137.08      7.36 o 
   7   3   6       23.93       22.05      3.89 o 
   8   3   6        2.20       -1.10      3.89 o 
   9   3   6      156.06      156.16      8.55 o 
  10   3   6        2.07        4.95      4.95 o 
  11   3   6      251.69      242.38     21.99 o 
  12   3   6       88.99       96.62      8.92 o 
 -13   4   6        1.07       -1.10      7.70 o 
 -12   4   6        9.13       -6.60      6.60 o 
 -11   4   6        4.91       12.09      7.70 o 
 -10   4   6        7.86        5.50      6.60 o 
  -9   4   6        2.35        0.00      6.60 o 
  -8   4   6       79.35       52.78      7.70 o 
  -7   4   6       52.53       49.83      6.05 o 
  -6   4   6       18.57       23.90      3.30 o 
  -5   4   6        2.70       -0.22      4.40 o 
  -4   4   6       37.17       44.52      2.83 o 
  -3   4   6      257.65      264.98     11.00 o 
  -2   4   6        2.09        2.20      3.30 o 
  -1   4   6       71.49       81.04      3.85 o 
   0   4   6      100.69      111.53      4.47 o 
   1   4   6      271.87      234.03     14.03 o 
   2   4   6       23.55       77.50      8.94 o 
   3   4   6        8.12       16.21      3.30 o 
   4   4   6       45.50       42.34      3.89 o 
   5   4   6      848.59      795.99     17.48 o 
   6   4   6     1675.64     1663.07     32.65 o 
   7   4   6        0.88       -1.10      3.11 o 
   8   4   6       12.39        6.60      3.89 o 
   9   4   6       88.74       83.58      7.00 o 
  10   4   6       90.44       87.50      7.77 o 
  11   4   6       32.85       37.67      6.22 o 
  12   4   6        1.85        4.95      5.44 o 
 -13   5   6       10.81        6.60      7.70 o 
 -12   5   6       45.75       47.28      9.90 o 
 -11   5   6       73.49       71.47      9.90 o 
 -10   5   6       53.60       57.17      8.80 o 
  -9   5   6        0.01       -3.30      6.60 o 
  -8   5   6        8.55        0.00      6.60 o 
  -7   5   6      620.92      605.83     23.09 o 
  -6   5   6      555.69      515.12     12.15 o 
  -5   5   6       39.41       33.31      4.40 o 
  -4   5   6       59.97       69.44      8.25 o 
  -3   5   6      638.07      636.19     12.94 o 
  -2   5   6      123.35      109.24      9.35 o 
  -1   5   6      106.34       94.83      3.82 o 
   0   5   6     3696.48     3752.13     64.47 o 
   1   5   6      369.48      420.48     16.73 o 
   2   5   6       13.75       22.98      2.26 o 
   3   5   6      427.32      418.58      8.84 o 
   4   5   6      113.75      116.15      6.83 o 
   5   5   6      230.99      214.25     10.45 o 
   6   5   6        0.73        5.38      3.43 o 
   7   5   6        6.05        3.85      3.89 o 
   8   5   6        6.99        5.50      3.89 o 
   9   5   6      172.91      167.69      9.33 o 
  10   5   6        2.65        4.91      5.01 o 
  11   5   6       11.64       18.69      5.79 o 
  12   5   6       96.51      110.40      8.92 o 
 -13   6   6       65.62       40.68     11.00 o 
 -12   6   6       15.65        4.40      8.80 o 
 -11   6   6       48.35       43.98      9.90 o 
 -10   6   6       13.95       11.00      7.70 o 
  -9   6   6      420.09      433.21     20.89 o 
  -8   6   6      188.56      194.61     14.29 o 
  -7   6   6      473.42      493.68     20.89 o 
  -6   6   6        0.00        2.61      4.95 o 
  -5   6   6      241.33      209.18     15.39 o 
  -4   6   6        4.98       12.17      4.95 o 
  -3   6   6     1060.80     1008.36     19.72 o 
  -2   6   6       21.89       27.16      3.30 o 
  -1   6   6        0.80       -1.10      1.97 o 
   0   6   6       21.01       23.30      1.74 o 
   1   6   6      211.15      229.57      5.53 o 
   2   6   6       16.94       24.38      3.32 o 
   3   6   6      249.99      234.52      6.30 o 
   4   6   6      208.26      210.80      6.28 o 
   5   6   6      470.92      439.94     10.59 o 
   6   6   6      381.68      365.86      9.52 o 
   7   6   6      174.12      159.61      6.98 o 
   8   6   6       44.82       42.82      6.60 o 
   9   6   6      244.78      241.91     10.88 o 
  10   6   6       22.58       28.59      5.79 o 
  11   6   6       16.11       16.49      6.22 o 
  12   6   6        3.98        8.06      5.08 o 
 -12   7   6       24.53       25.29      9.90 o 
 -11   7   6       35.42       31.89      9.90 o 
 -10   7   6       35.09       32.99      8.80 o 
  -9   7   6        6.83        5.50      7.70 o 
  -8   7   6       65.59       84.66     11.00 o 
  -7   7   6     1072.03      940.08     31.89 o 
  -6   7   6     1268.55     1291.79     26.30 o 
  -5   7   6      516.63      470.46     11.88 o 
  -4   7   6      385.05      422.96     10.30 o 
  -3   7   6        2.73        0.73      2.20 o 
  -2   7   6     1382.50     1543.40     28.64 o 
  -1   7   6        2.20        1.10      1.97 o 
   0   7   6      203.24      164.60      6.31 o 
   1   7   6      217.10      260.82      6.18 o 
   2   7   6       44.75       65.09      6.95 o 
   3   7   6       20.20       28.38      2.71 o 
   4   7   6      565.11      586.33     11.84 o 
   5   7   6      107.34       97.27      6.62 o 
   6   7   6      251.86      252.69      7.81 o 
   7   7   6       89.83       78.54      5.27 o 
   8   7   6        2.63        3.30      3.35 o 
   9   7   6       70.40       63.61      5.71 o 
  10   7   6        4.70        3.21      4.35 o 
  11   7   6       92.39       98.33      7.18 o 
  12   7   6      186.41      214.21     10.41 o 
 -12   8   6       17.97       26.39      9.90 o 
 -11   8   6        3.24        9.90      8.80 o 
 -10   8   6        4.89        7.70      7.70 o 
  -9   8   6      252.67      235.29     16.49 o 
  -8   8   6       37.74       37.38      8.80 o 
  -7   8   6        3.65       -2.20      6.60 o 
  -6   8   6       23.92       26.39      7.70 o 
  -5   8   6        4.47       11.21      4.40 o 
  -4   8   6       54.33       45.08      5.50 o 
  -3   8   6      279.84      283.12      8.71 o 
  -2   8   6        0.68        9.07      2.83 o 
  -1   8   6      173.45      199.53      8.25 o 
   0   8   6      103.92      102.47     10.06 o 
   1   8   6      145.82      115.86      6.08 o 
   2   8   6       50.15       45.98      3.35 o 
   3   8   6      148.17      145.42      5.64 o 
   4   8   6        5.21        0.73      3.46 o 
   5   8   6      538.92      524.71     11.63 o 
   6   8   6      270.74      259.90      8.40 o 
   7   8   6       12.41       11.20      3.56 o 
   8   8   6       37.26       36.28      4.44 o 
   9   8   6        4.39        3.41      4.20 o 
  10   8   6        1.02        0.92      4.35 o 
  11   8   6      147.63      164.94      9.26 o 
  12   8   6        0.00        5.96      5.27 o 
 -12   9   6       60.44       65.97     13.19 o 
 -11   9   6        5.08        5.50      8.80 o 
 -10   9   6       41.46       24.19      9.90 o 
  -9   9   6        0.34       -6.60      6.60 o 
  -8   9   6       80.55       56.07      9.90 o 
  -7   9   6        2.26       -6.60      6.60 o 
  -6   9   6      297.88      256.18     15.39 o 
  -5   9   6     2360.84     2230.90     61.57 o 
  -4   9   6        9.62        3.57      5.50 o 
  -3   9   6       43.25       40.94      5.50 o 
  -2   9   6      107.47      111.34      9.35 o 
  -1   9   6      226.96      220.60     12.09 o 
   0   9   6      704.35      765.74     13.63 o 
   1   9   6      106.30      106.71      6.31 o 
   2   9   6      317.44      357.05     10.80 o 
   3   9   6        0.53        0.55      4.95 o 
   4   9   6       58.37       60.89      4.44 o 
   5   9   6       47.30       48.51      4.63 o 
   6   9   6       11.87       11.00      3.63 o 
   7   9   6       30.11       41.06      4.44 o 
   8   9   6        2.53       -3.67      3.81 o 
   9   9   6      105.27       96.38      6.54 o 
  10   9   6        3.56        4.49      4.63 o 
  11   9   6       27.85       22.90      6.69 o 
 -12  10   6       11.44        7.70      9.90 o 
 -11  10   6       11.99       29.69     11.00 o 
 -10  10   6       40.32       51.68     11.00 o 
  -9  10   6       77.65       74.77     11.00 o 
  -8  10   6       32.37       34.08      9.90 o 
  -7  10   6      208.37      199.01     15.39 o 
  -6  10   6      167.91      152.83     13.19 o 
  -5  10   6      223.00      255.09     16.49 o 
  -4  10   6      230.15      209.37     26.94 o 
  -3  10   6      386.47      385.07     11.09 o 
  -2  10   6      102.58       94.64      4.90 o 
  -1  10   6        7.74       10.21      2.67 o 
   0  10   6        4.84       15.84      2.81 o 
   1  10   6      335.42      324.51      7.98 o 
   2  10   6      202.93      209.36      8.45 o 
   3  10   6       47.96       51.99      5.50 o 
   4  10   6       31.95       28.19      4.66 o 
   5  10   6      576.75      555.43     15.92 o 
   6  10   6        2.27        0.41      3.73 o 
   7  10   6       55.97       57.97      5.27 o 
   8  10   6      106.95       97.62      6.28 o 
   9  10   6      271.02      270.06     10.36 o 
  10  10   6        2.73       -2.38      4.35 o 
  11  10   6       16.64       22.00      6.22 o 
 -11  11   6       44.80       58.27     13.19 o 
 -10  11   6        6.44       16.49      9.90 o 
  -9  11   6       74.65       82.46     12.09 o 
  -8  11   6       13.02       20.89      8.80 o 
  -7  11   6        8.92        9.90      8.80 o 
  -6  11   6      319.18      324.35     18.69 o 
  -5  11   6      127.70      109.95     12.09 o 
  -4  11   6      126.94      122.05     12.09 o 
  -3  11   6       37.92       24.19      7.70 o 
  -2  11   6      424.51      435.32     12.15 o 
  -1  11   6      571.86      542.72     11.56 o 
   0  11   6      908.99      968.90     16.99 o 
   1  11   6        4.41        0.22      3.85 o 
   2  11   6      331.10      345.87     11.58 o 
   3  11   6       13.32       11.10      4.22 o 
   4  11   6        2.22        1.60      4.22 o 
   5  11   6        8.24       14.84      4.66 o 
   6  11   6      155.29      174.56     10.11 o 
   7  11   6      262.27      257.89     11.66 o 
   8  11   6        1.67        4.48      5.01 o 
   9  11   6      223.43      230.57     12.03 o 
  10  11   6        3.87       -1.69      5.79 o 
  11  11   6        3.66       11.00     12.09 o 
 -11  12   6        0.61       -6.60      8.80 o 
 -10  12   6        4.89        3.30      8.80 o 
  -9  12   6        6.03       11.00      8.80 o 
  -8  12   6       85.64       51.68     11.00 o 
  -7  12   6       63.60       46.18      9.90 o 
  -6  12   6        1.36        4.40      7.70 o 
  -5  12   6        7.28       17.59      7.70 o 
  -4  12   6       66.72       60.47      9.90 o 
  -3  12   6       15.47       14.29      6.60 o 
  -2  12   6       26.84       16.49      6.60 o 
  -1  12   6       32.94       37.61      4.66 o 
   0  12   6     1075.45     1114.80     24.26 o 
   1  12   6       32.29       32.73      4.66 o 
   2  12   6       20.44       14.75      4.47 o 
   3  12   6       10.84       14.55      5.01 o 
   4  12   6       58.51       56.85      6.60 o 
   5  12   6      366.86      378.66     19.24 o 
   6  12   6       84.42       91.27      8.80 o 
   7  12   6        0.61        1.10      5.44 o 
   8  12   6       69.77       65.83      8.14 o 
   9  12   6        5.36       10.45      6.22 o 
  10  12   6       65.13       74.29      8.92 o 
 -10  13   6        1.43       11.00     11.00 o 
  -9  13   6        5.39        6.60      8.80 o 
  -8  13   6        0.63        1.10      8.80 o 
  -7  13   6        0.23       -7.70      7.70 o 
  -6  13   6      117.80       73.67     11.00 o 
  -5  13   6      493.84      471.69     23.09 o 
  -4  13   6       75.64       54.98      9.90 o 
  -3  13   6       24.21       14.29      7.70 o 
  -2  13   6       66.72       58.27      9.90 o 
  -1  13   6      266.89      268.28     17.59 o 
   0  13   6      360.84      400.68     14.84 o 
   1  13   6       41.54       46.15      5.28 o 
   2  13   6        2.42        4.90      5.50 o 
   3  13   6      321.84      322.55     12.03 o 
   4  13   6      525.77      594.82     18.69 o 
   5  13   6       13.50       19.24      5.44 o 
   6  13   6        3.80        5.50      5.50 o 
   7  13   6       95.12      102.11      8.92 o 
   8  13   6        0.34       -5.44      5.44 o 
   9  13   6       31.81       41.52     11.00 o 
  10  13   6        0.00       -5.44      5.44 o 
 -10  14   6       35.96       36.28     12.09 o 
  -9  14   6        5.68       -1.10      9.90 o 
  -8  14   6       34.23       50.58     11.00 o 
  -7  14   6       10.58       15.39      8.80 o 
  -6  14   6       55.98       62.67     11.00 o 
  -5  14   6       30.22       31.89      9.90 o 
  -4  14   6      156.44      145.13     14.29 o 
  -3  14   6       18.56       27.49      8.80 o 
  -2  14   6        2.59        2.20      7.70 o 
  -1  14   6        0.09        1.10      7.70 o 
   0  14   6       33.12       48.38      9.90 o 
   1  14   6       28.64       18.69      8.80 o 
   2  14   6      113.42      115.46      8.45 o 
   3  14   6        2.64        1.61      5.01 o 
   4  14   6        8.70       21.26      5.79 o 
   5  14   6      115.03      121.35     19.24 o 
   6  14   6      191.41      206.12     11.25 o 
   7  14   6       12.08       20.83      6.57 o 
   8  14   6       73.45       60.65      8.55 o 
   9  14   6        1.62        8.15      6.57 o 
  -9  15   6        1.55        8.80      9.90 o 
  -8  15   6        3.70       -7.70      7.70 o 
  -7  15   6        0.55       -4.40      7.70 o 
  -6  15   6        5.26       14.29      9.90 o 
  -5  15   6       46.80       46.18     11.00 o 
  -4  15   6       53.39       39.58      9.90 o 
  -3  15   6      127.99      125.34     14.29 o 
  -2  15   6        0.85       -7.70      7.70 o 
  -1  15   6      404.40      418.91     23.09 o 
   0  15   6      356.09      362.84     20.89 o 
   1  15   6       41.34       24.19      9.90 o 
   2  15   6       15.68       -5.50      7.70 o 
   3  15   6       94.57       89.06     12.09 o 
   4  15   6      134.96      164.93     15.39 o 
   5  15   6        0.40        3.30      8.80 o 
   6  15   6        1.39       -3.30      7.70 o 
   7  15   6      245.88      223.20     16.49 o 
   8  15   6       38.88       39.58     11.00 o 
   9  15   6      122.34      116.55     14.29 o 
  -9  16   6        3.55        5.50     11.00 o 
  -8  16   6       76.50       70.37     14.29 o 
  -7  16   6      101.18       97.86     14.29 o 
  -6  16   6       26.92       19.79      9.90 o 
  -5  16   6        0.03        1.10      7.70 o 
  -4  16   6       30.15       53.88     11.00 o 
  -3  16   6        6.81        3.30      8.80 o 
  -2  16   6        0.40       -7.70      7.70 o 
  -1  16   6        2.87        4.40      8.80 o 
   0  16   6      749.81      764.16     30.79 o 
   1  16   6       33.38       15.39      8.80 o 
   2  16   6       40.29       21.99      9.90 o 
   3  16   6       11.40        4.40      8.80 o 
   4  16   6      124.04      122.05     14.29 o 
   5  16   6        4.23       14.29      8.80 o 
   6  16   6       75.04       65.97     12.09 o 
   7  16   6        0.68        2.20      8.80 o 
   8  16   6       40.26       46.18     11.00 o 
  -8  17   6        2.60       13.19     12.09 o 
  -7  17   6       27.75       41.78     12.09 o 
  -6  17   6       49.05       40.68     12.09 o 
  -5  17   6       46.41       46.18     11.00 o 
  -4  17   6        8.23       -4.40      8.80 o 
  -3  17   6        1.50       -2.20      7.70 o 
  -2  17   6       12.48        1.10      8.80 o 
  -1  17   6      338.27      333.15     21.99 o 
   0  17   6      189.57      203.41     17.59 o 
   1  17   6       10.18        8.80      8.80 o 
   2  17   6        4.40       -7.70      7.70 o 
   3  17   6      125.12      135.24     15.39 o 
   4  17   6       60.45       76.97     12.09 o 
   5  17   6       14.38       23.09      9.90 o 
   6  17   6        0.04        5.50      8.80 o 
   7  17   6       64.26       78.06     13.19 o 
  -7  18   6        0.40        1.10      9.90 o 
  -6  18   6       10.34       20.89     11.00 o 
  -5  18   6       29.39       15.39     11.00 o 
  -4  18   6       12.68        6.60      9.90 o 
  -3  18   6        0.80       -7.70      8.80 o 
  -2  18   6       15.55       16.49      9.90 o 
  -1  18   6       11.35       15.39      9.90 o 
   0  18   6       56.54       62.67     13.19 o 
   1  18   6        4.29        7.70      8.80 o 
   2  18   6        3.98       -7.70      7.70 o 
   3  18   6        0.04        0.00      8.80 o 
   4  18   6        4.93       -1.10      8.80 o 
   5  18   6        9.98       11.00      8.80 o 
   6  18   6       90.14      108.85     14.29 o 
  -6  19   6        9.41       17.59     11.00 o 
  -5  19   6       43.69       52.78     13.19 o 
  -4  19   6        1.34        2.20      9.90 o 
  -3  19   6        8.52       -7.70      8.80 o 
  -2  19   6        0.19       11.00      9.90 o 
  -1  19   6       86.90       80.26     14.29 o 
   0  19   6       13.85        7.70      9.90 o 
   1  19   6        0.58       -5.50      8.80 o 
   2  19   6       22.26       17.59      9.90 o 
   3  19   6       14.59        8.80      9.90 o 
   4  19   6       21.31       26.39     11.00 o 
   5  19   6        1.30       -2.20      8.80 o 
  -4  20   6       23.45       40.68     13.19 o 
  -3  20   6       41.60       34.08     12.09 o 
  -2  20   6        0.46        1.10      9.90 o 
  -1  20   6        0.11       -5.50      9.90 o 
   0  20   6       70.68       64.87     13.19 o 
   1  20   6       23.28       19.79     11.00 o 
   2  20   6       23.53        7.70      9.90 o 
   3  20   6        0.67       -7.70      7.70 o 
   4  20   6        2.89        2.20      8.80 o 
  -2  21   6       60.26       70.37     15.39 o 
  -1  21   6      111.40       90.16     15.39 o 
   0  21   6       99.93      113.25     16.49 o 
   1  21   6        1.28        1.10      9.90 o 
 -13   0   7       58.49       56.07      9.90 o 
  -7   0   7      390.26      369.43     14.29 o 
  -5   0   7       35.77       35.17      2.64 o 
  -3   0   7     1571.76     1653.66     40.68 o 
  -1   0   7      343.67      417.81     13.19 o 
   1   0   7     4723.25     5167.68    124.24 o 
   3   0   7     1201.67     1144.59     31.89 o 
   5   0   7      913.71      870.81     26.39 o 
   7   0   7        0.53        3.30      5.50 o 
   9   0   7      120.80      130.84     12.09 o 
  11   0   7      285.70      330.95     19.79 o 
 -13   1   7        7.92        3.30      7.70 o 
 -12   1   7       21.58       37.38      8.80 o 
 -11   1   7        2.53        8.80      6.60 o 
 -10   1   7      226.71      216.60     13.19 o 
  -9   1   7       84.83       94.56      8.80 o 
  -8   1   7      249.24      215.50     12.09 o 
  -7   1   7      136.16      156.13      9.90 o 
  -6   1   7       66.80       60.43      3.35 o 
  -5   1   7       31.84       51.18      2.31 o 
  -4   1   7       24.22       26.15      2.28 o 
  -3   1   7      611.49      580.98     15.39 o 
  -2   1   7      817.78      745.79     13.93 o 
  -1   1   7       28.62       33.76      2.75 o 
   0   1   7       25.51       37.85      3.48 o 
   1   1   7       15.75       30.66      7.70 o 
   2   1   7      214.07      202.92      6.57 o 
   3   1   7       63.58       50.09      5.50 o 
   4   1   7     1827.07     1759.78     37.38 o 
   5   1   7        2.09        3.42      3.85 o 
   6   1   7     1746.98     1683.32     38.48 o 
   7   1   7      105.72      102.30      7.00 o 
   8   1   7      772.41      738.01     20.34 o 
   9   1   7        9.41       14.70      7.70 o 
  10   1   7       69.92       81.70     11.00 o 
  11   1   7        0.51        3.85      5.44 o 
  12   1   7       20.96       12.09      6.22 o 
 -13   2   7      124.66      125.34     13.19 o 
 -12   2   7       31.82       40.68      9.90 o 
 -11   2   7       60.39       84.66      9.90 o 
 -10   2   7        8.06       14.29      6.60 o 
  -9   2   7       44.01       27.49      6.60 o 
  -8   2   7      257.98      191.31     12.09 o 
  -7   2   7      318.10      242.99     12.09 o 
  -6   2   7      124.37      125.71      4.35 o 
  -5   2   7        8.45       11.71      1.90 o 
  -4   2   7       24.03       27.01      1.47 o 
  -3   2   7       63.07       69.27      6.60 o 
  -2   2   7        3.48        6.91      1.10 o 
  -1   2   7        1.04        1.76      1.83 o 
   0   2   7      721.99      705.16     13.93 o 
   1   2   7      506.64      521.54     18.69 o 
   2   2   7        4.79        7.70      2.64 o 
   3   2   7      576.04      577.29     13.22 o 
   4   2   7       48.11       42.82      6.60 o 
   5   2   7      423.78      456.04     12.44 o 
   6   2   7       94.36      132.01     13.19 o 
   7   2   7        0.32        0.37      3.43 o 
   8   2   7       60.16       68.72      6.22 o 
   9   2   7        2.12        0.80      4.22 o 
  10   2   7       46.33       44.86      6.22 o 
  11   2   7      285.56      309.03     19.79 o 
  12   2   7        0.91        4.95      5.44 o 
 -13   3   7        4.85        5.50      8.80 o 
 -12   3   7        3.09        2.20      7.70 o 
 -11   3   7        0.65        5.50      6.60 o 
 -10   3   7      254.75      207.81     14.29 o 
  -9   3   7        0.21       -5.50      5.50 o 
  -8   3   7      119.59      101.15      9.90 o 
  -7   3   7      651.57      681.69     23.09 o 
  -6   3   7      521.11      521.66     12.82 o 
  -5   3   7       15.21       21.26      2.20 o 
  -4   3   7       36.73       35.02      2.83 o 
  -3   3   7     1486.69     1506.32     39.58 o 
  -2   3   7      267.04      234.19      9.90 o 
  -1   3   7      440.31      392.42      9.90 o 
   0   3   7      357.13      352.10      8.45 o 
   1   3   7       47.34       47.70      6.05 o 
   2   3   7      280.29      238.36      7.36 o 
   3   3   7      432.75      429.44     10.80 o 
   4   3   7      169.74      174.77      9.35 o 
   5   3   7      179.05      157.54      7.36 o 
   6   3   7     1301.87     1254.73     26.04 o 
   7   3   7      164.38      139.25      7.36 o 
   8   3   7      276.82      263.90     10.11 o 
   9   3   7      107.53      100.63      7.77 o 
  10   3   7       21.01       27.74      6.22 o 
  11   3   7        0.12        5.50      5.44 o 
  12   3   7       24.39       13.56      5.79 o 
 -13   4   7       58.40       63.77     12.09 o 
 -12   4   7       10.58       14.29      8.80 o 
 -11   4   7       38.40       30.79      8.80 o 
 -10   4   7       41.06       40.68      8.80 o 
  -9   4   7      175.45      210.01     13.19 o 
  -8   4   7      128.47       91.26      9.90 o 
  -7   4   7     1103.22     1080.81     32.99 o 
  -6   4   7       33.54       38.93      3.66 o 
  -5   4   7      335.99      316.05     10.45 o 
  -4   4   7      965.81      897.77     16.89 o 
  -3   4   7      644.06      647.61     20.89 o 
  -2   4   7      692.35      598.13     18.69 o 
  -1   4   7      411.58      475.06     10.30 o 
   0   4   7      497.40      553.09     11.88 o 
   1   4   7      376.00      455.51     10.80 o 
   2   4   7      477.19      520.65      9.89 o 
   3   4   7        9.86       18.73      4.14 o 
   4   4   7       65.72       57.70      5.50 o 
   5   4   7       81.62       88.12     17.59 o 
   6   4   7       16.76       24.75      4.66 o 
   7   4   7       13.24       11.69      4.40 o 
   8   4   7        0.63        0.55      3.89 o 
   9   4   7       49.93       57.73      6.22 o 
  10   4   7      212.47      200.12     10.11 o 
  11   4   7       52.58       62.52      7.36 o 
  12   4   7       14.56       12.17      7.15 o 
 -12   5   7        3.33        0.00      7.70 o 
 -11   5   7       25.33       19.79      8.80 o 
 -10   5   7       57.13       49.48      8.80 o 
  -9   5   7       45.64       57.17      8.80 o 
  -8   5   7       62.94       58.27      8.80 o 
  -7   5   7      245.00      239.69     14.29 o 
  -6   5   7       11.49        8.25      2.83 o 
  -5   5   7      899.76      905.72     18.47 o 
  -4   5   7      172.99      169.55      5.66 o 
  -3   5   7       43.36       48.38      6.60 o 
  -2   5   7      633.27      561.85     18.69 o 
  -1   5   7     1342.85     1365.29     25.19 o 
   0   5   7      163.73      184.04      6.31 o 
   1   5   7        0.04        1.39      2.40 o 
   2   5   7       25.16       32.79      4.71 o 
   3   5   7      241.81      236.57      7.99 o 
   4   5   7      409.74      411.60      9.08 o 
   5   5   7      254.20      244.24      9.23 o 
   6   5   7      372.97      332.60     10.88 o 
   7   5   7      240.53      239.42      9.70 o 
   8   5   7      185.93      177.79      8.92 o 
   9   5   7      110.38      108.09      8.14 o 
  10   5   7       66.22       70.80      7.36 o 
  11   5   7      127.40      112.83      9.33 o 
  12   5   7        0.01        2.86      6.60 o 
 -12   6   7       72.16       86.86     12.09 o 
 -11   6   7        0.12       -5.50      7.70 o 
 -10   6   7       10.80       12.09      7.70 o 
  -9   6   7       34.29       30.79      7.70 o 
  -8   6   7      888.09      785.05     28.59 o 
  -7   6   7       22.95       37.38      7.70 o 
  -6   6   7       17.19       20.36      4.95 o 
  -5   6   7       22.79       25.35      3.30 o 
  -4   6   7      642.66      671.46     14.53 o 
  -3   6   7      126.92      119.41      6.05 o 
  -2   6   7      929.45      924.44     17.96 o 
  -1   6   7      586.16      621.22     20.89 o 
   0   6   7      836.21      780.73     16.11 o 
   1   6   7      884.34     1008.15     20.50 o 
   2   6   7      520.11      486.28      9.41 o 
   3   6   7        8.84       11.23      2.71 o 
   4   6   7       31.26       35.63      4.25 o 
   5   6   7        0.52        2.93      3.17 o 
   6   6   7      198.55      199.36     11.32 o 
   7   6   7      102.58       93.79      5.64 o 
   8   6   7      106.71      103.97      6.11 o 
   9   6   7       11.27        8.80      4.66 o 
  10   6   7       76.43       79.32      9.90 o 
  11   6   7      112.91      117.56      7.81 o 
  12   6   7       22.53       20.46      6.12 o 
 -12   7   7        3.65        9.90      8.80 o 
 -11   7   7       17.28       19.79      8.80 o 
 -10   7   7        3.20        5.50      7.70 o 
  -9   7   7       70.35       60.47      9.90 o 
  -8   7   7       56.39       52.78      9.90 o 
  -7   7   7     1229.02     1231.45     38.48 o 
  -6   7   7      117.93      144.04     12.09 o 
  -5   7   7        5.62        2.34      2.83 o 
  -4   7   7       18.71       24.88      2.95 o 
  -3   7   7      319.57      339.86      8.95 o 
  -2   7   7       56.27       63.02     11.54 o 
  -1   7   7     1516.98     1434.90     27.08 o 
   0   7   7      101.41       93.46      8.80 o 
   1   7   7      212.46      175.93     14.51 o 
   2   7   7        1.25        6.08      3.51 o 
   3   7   7       49.02       61.82      3.99 o 
   4   7   7        2.53        7.54      2.71 o 
   5   7   7      454.17      475.83     10.99 o 
   6   7   7      732.87      711.74     14.38 o 
   7   7   7      273.55      245.10      8.45 o 
   8   7   7       31.04       32.40      4.84 o 
   9   7   7       25.22       16.59      4.63 o 
  10   7   7        7.73       -0.51      5.56 o 
  11   7   7        2.07        3.01      4.63 o 
 -12   8   7        0.03       -3.30      8.80 o 
 -11   8   7        3.65       -4.40      7.70 o 
 -10   8   7        4.21       13.19      8.80 o 
  -9   8   7        1.93       13.19      7.70 o 
  -8   8   7       75.95       85.76     11.00 o 
  -7   8   7      267.39      233.10     15.39 o 
  -6   8   7      122.02      103.35     11.00 o 
  -5   8   7        3.37       12.75      3.66 o 
  -4   8   7      972.49      869.36     18.47 o 
  -3   8   7       18.44       16.39      2.95 o 
  -2   8   7     1310.02     1181.79     23.17 o 
  -1   8   7      917.68      957.80     20.04 o 
   0   8   7      775.99      882.90     28.59 o 
   1   8   7      102.12      106.99      5.49 o 
   2   8   7      248.94      229.15      6.70 o 
   3   8   7       10.91       11.46      2.71 o 
   4   8   7      567.94      550.49     11.81 o 
   5   8   7        0.47        1.10      3.17 o 
   6   8   7       12.40        9.35      3.56 o 
   7   8   7        8.23        4.95      3.56 o 
   8   8   7       62.90       57.75      5.27 o 
   9   8   7       40.34       35.97      5.08 o 
  10   8   7      319.67      336.83     20.82 o 
  11   8   7        1.38        1.61      5.27 o 
 -12   9   7        1.90       -7.70      7.70 o 
 -11   9   7        4.46       -6.60      8.80 o 
 -10   9   7       99.68      117.65     14.29 o 
  -9   9   7       38.09       21.99      8.80 o 
  -8   9   7        0.94       -3.30      6.60 o 
  -7   9   7        0.04        4.40      7.70 o 
  -6   9   7      108.39       86.86     11.00 o 
  -5   9   7      947.79     1001.65     34.08 o 
  -4   9   7       27.26       32.72      3.82 o 
  -3   9   7      114.98      128.21      6.49 o 
  -2   9   7       99.21      107.06     15.39 o 
  -1   9   7     1613.83     1605.69     33.53 o 
   0   9   7       43.01       35.18      6.60 o 
   1   9   7       62.32       65.46      4.47 o 
   2   9   7       17.68       19.11      3.66 o 
   3   9   7      327.25      327.62      8.62 o 
   4   9   7       70.23       67.55      4.77 o 
   5   9   7      277.81      265.50      8.45 o 
   6   9   7       10.89        7.70      3.81 o 
   7   9   7      194.82      194.74      7.81 o 
   8   9   7       12.31        4.78      3.99 o 
   9   9   7      134.05      114.56      7.83 o 
  10   9   7       64.08       62.31      6.65 o 
  11   9   7       61.50       55.48      6.54 o 
 -11  10   7       11.61        4.40      8.80 o 
 -10  10   7       90.00       84.66     12.09 o 
  -9  10   7       38.25       27.49      8.80 o 
  -8  10   7       56.54       53.88     11.00 o 
  -7  10   7       45.55       41.78      8.80 o 
  -6  10   7        1.84        1.10      7.70 o 
  -5  10   7      125.62      123.14     12.09 o 
  -4  10   7      734.45      724.57     26.39 o 
  -3  10   7       24.94       15.39      7.70 o 
  -2  10   7      306.17      298.74      9.75 o 
  -1  10   7        0.90        6.60      3.66 o 
   0  10   7      787.81      765.43     17.68 o 
   1  10   7        1.85        4.03      3.43 o 
   2  10   7      338.81      330.01     10.80 o 
   3  10   7       27.20       23.05      4.47 o 
   4  10   7       29.88       38.92      5.28 o 
   5  10   7      107.48      113.58      6.54 o 
   6  10   7      102.70      111.18      6.28 o 
   7  10   7      126.71      129.89      6.75 o 
   8  10   7       48.07       48.99      5.48 o 
   9  10   7       31.47       32.71      5.27 o 
  10  10   7       37.72       43.44      5.90 o 
 -11  11   7        3.39       -1.10      9.90 o 
 -10  11   7        6.30        6.60      9.90 o 
  -9  11   7        0.92        3.30      8.80 o 
  -8  11   7        1.68        0.00      7.70 o 
  -7  11   7       29.37       20.89      8.80 o 
  -6  11   7       48.63       39.58      9.90 o 
  -5  11   7       58.02       74.77     11.00 o 
  -4  11   7       13.89        5.50      7.70 o 
  -3  11   7      132.64      125.34     12.09 o 
  -2  11   7        2.76        9.90      7.70 o 
  -1  11   7      364.86      363.94     18.69 o 
   0  11   7       50.20       46.18      8.80 o 
   1  11   7       52.41       50.93      5.28 o 
   2  11   7       43.48       46.15      5.28 o 
   3  11   7      128.36      139.92      7.92 o 
   4  11   7      577.64      583.64     23.09 o 
   5  11   7      207.38      243.64     10.88 o 
   6  11   7       85.99       80.32      7.77 o 
   7  11   7      179.92      170.81     12.64 o 
   8  11   7       22.87       20.34      6.22 o 
   9  11   7       92.85      101.94      9.33 o 
  10  11   7        7.33       15.72      6.57 o 
 -10  12   7       49.84       76.97     13.19 o 
  -9  12   7       19.92       27.49      9.90 o 
  -8  12   7       54.24       61.57     12.09 o 
  -7  12   7       14.06       11.00      8.80 o 
  -6  12   7      171.29      192.41     16.49 o 
  -5  12   7      412.47      374.93     20.89 o 
  -4  12   7       28.76       23.09      8.80 o 
  -3  12   7       78.74       54.98      9.90 o 
  -2  12   7      108.16       83.56     11.00 o 
  -1  12   7       87.32       78.06      9.90 o 
   0  12   7      131.20      102.25     11.00 o 
   1  12   7       84.24       57.17      9.90 o 
   2  12   7      214.43      253.99     16.49 o 
   3  12   7        6.80        1.65      9.35 o 
   4  12   7       37.53       43.66      7.15 o 
   5  12   7      275.43      320.41     13.22 o 
   6  12   7      105.33      108.44     21.44 o 
   7  12   7       63.49       58.13      7.36 o 
   8  12   7       32.31       22.57      6.57 o 
   9  12   7        0.41        0.00      8.80 o 
  10  12   7      143.58      172.62     15.39 o 
 -10  13   7      221.65      247.39     20.89 o 
  -9  13   7        2.96       19.79      9.90 o 
  -8  13   7        3.78       -4.40      8.80 o 
  -7  13   7       41.44       48.38      9.90 o 
  -6  13   7       23.88       28.59      9.90 o 
  -5  13   7        7.73       14.29      7.70 o 
  -4  13   7       11.76        8.80      7.70 o 
  -3  13   7        7.87       -3.30      6.60 o 
  -2  13   7        1.40       -1.10      7.70 o 
  -1  13   7      646.22      664.10     26.39 o 
   0  13   7      102.98       81.36     11.00 o 
   1  13   7      130.65      119.85     13.19 o 
   2  13   7       92.68       78.06     11.00 o 
   3  13   7      122.38      118.75     12.09 o 
   4  13   7      126.07      122.05     13.19 o 
   5  13   7       92.19       97.86     12.09 o 
   6  13   7        6.39       15.39      8.80 o 
   7  13   7       94.79       89.06     12.09 o 
   8  13   7       22.75       17.59      8.80 o 
   9  13   7       22.19       19.79      8.80 o 
  -9  14   7       39.29       23.09     11.00 o 
  -8  14   7        8.04        4.40      8.80 o 
  -7  14   7       24.09       20.89      8.80 o 
  -6  14   7       65.08       52.78     11.00 o 
  -5  14   7       57.21       51.68     11.00 o 
  -4  14   7       93.90       83.56     12.09 o 
  -3  14   7       32.69       15.39      8.80 o 
  -2  14   7       52.31       54.98     11.00 o 
  -1  14   7        8.38        0.00      7.70 o 
   0  14   7      296.58      307.86     18.69 o 
   1  14   7      259.15      253.99     17.59 o 
   2  14   7        8.11       -7.70      7.70 o 
   3  14   7        2.27       -2.20      7.70 o 
   4  14   7       70.18       75.87     11.00 o 
   5  14   7      159.15      185.82     16.49 o 
   6  14   7        0.64        0.00      7.70 o 
   7  14   7       65.75       76.97     12.09 o 
   8  14   7       26.55       19.79      8.80 o 
   9  14   7       14.38        8.80      8.80 o 
  -9  15   7       20.25       46.18     13.19 o 
  -8  15   7       14.29       16.49      9.90 o 
  -7  15   7        5.17       -5.50      7.70 o 
  -6  15   7       93.26      104.45     13.19 o 
  -5  15   7       18.56       12.09      8.80 o 
  -4  15   7        4.87       -6.60      6.60 o 
  -3  15   7       21.97       12.09      8.80 o 
  -2  15   7        0.58       -7.70      7.70 o 
  -1  15   7        0.69       -1.10      8.80 o 
   0  15   7        1.92       17.59      8.80 o 
   1  15   7       49.49       42.88      9.90 o 
   2  15   7       40.31       38.48      9.90 o 
   3  15   7        7.04        4.40      7.70 o 
   4  15   7      935.09      991.75     37.38 o 
   5  15   7       10.90       24.19      8.80 o 
   6  15   7        2.92        5.50      7.70 o 
   7  15   7        0.10       -2.20      8.80 o 
   8  15   7       88.18       81.36     12.09 o 
  -8  16   7        0.27       -2.20      8.80 o 
  -7  16   7        3.83       12.09      9.90 o 
  -6  16   7       17.99       19.79      9.90 o 
  -5  16   7       36.11       13.19      9.90 o 
  -4  16   7        0.28       -5.50      7.70 o 
  -3  16   7       37.79       23.09      9.90 o 
  -2  16   7        0.48       -7.70      7.70 o 
  -1  16   7       49.65       50.58     11.00 o 
   0  16   7       51.48       52.78     11.00 o 
   1  16   7       20.99       20.89      9.90 o 
   2  16   7       37.30       26.39      9.90 o 
   3  16   7       17.59       12.09      8.80 o 
   4  16   7        6.68       16.49      8.80 o 
   5  16   7      327.88      368.33     21.99 o 
   6  16   7        3.64        6.60      8.80 o 
   7  16   7       58.25       62.67     12.09 o 
  -7  17   7        2.40        2.20     11.00 o 
  -6  17   7       12.58       11.00      9.90 o 
  -5  17   7       27.08       31.89     11.00 o 
  -4  17   7       21.64       21.99      9.90 o 
  -3  17   7        1.87       -7.70      7.70 o 
  -2  17   7        2.51       -3.30      8.80 o 
  -1  17   7      123.78      100.06     14.29 o 
   0  17   7        0.26        0.00      8.80 o 
   1  17   7        2.33       -4.40      8.80 o 
   2  17   7       16.07        7.70      9.90 o 
   3  17   7        4.10       -3.30      8.80 o 
   4  17   7       85.51       71.47     12.09 o 
   5  17   7        7.50       -2.20      8.80 o 
   6  17   7       16.25       17.59      9.90 o 
  -6  18   7      102.00       89.06     15.39 o 
  -5  18   7       24.25       50.58     13.19 o 
  -4  18   7        8.60        3.30      9.90 o 
  -3  18   7       69.34       82.46     13.19 o 
  -2  18   7        5.23       -5.50      9.90 o 
  -1  18   7       29.00       17.59     11.00 o 
   0  18   7        0.00        4.40      8.80 o 
   1  18   7       24.04       21.99     11.00 o 
   2  18   7        0.07       -7.70      8.80 o 
   3  18   7       17.00        7.70      8.80 o 
   4  18   7       49.08       31.89     11.00 o 
   5  18   7       23.58       17.59      9.90 o 
  -5  19   7      107.03      107.75     16.49 o 
  -4  19   7       14.90        6.60     11.00 o 
  -3  19   7       11.36        5.50      9.90 o 
  -2  19   7        0.92       -8.80      8.80 o 
  -1  19   7       16.02       23.09     11.00 o 
   0  19   7        5.91        2.20      9.90 o 
   1  19   7       10.32        2.20      9.90 o 
   2  19   7       11.19        5.50      9.90 o 
   3  19   7       25.76       17.59      9.90 o 
   4  19   7      154.28      134.14     16.49 o 
  -3  20   7        0.71        2.20      9.90 o 
  -2  20   7       16.66       15.39     11.00 o 
  -1  20   7       22.43       11.00     11.00 o 
   0  20   7       13.59       14.29     11.00 o 
   1  20   7        0.01       -6.60      9.90 o 
   2  20   7       80.87      113.25     15.39 o 
 -12   0   8      119.98      145.13     13.19 o 
 -10   0   8        0.18       -2.20      5.50 o 
  -8   0   8      112.82       91.26      8.80 o 
  -6   0   8       32.93       31.42      3.11 o 
  -4   0   8      796.79      835.62     23.09 o 
  -2   0   8      702.10      666.30     18.69 o 
   0   0   8      828.03      999.45     26.39 o 
   2   0   8        3.93        3.30      3.30 o 
   4   0   8       20.39       32.99      5.50 o 
   6   0   8     1477.40     1487.63     42.88 o 
   8   0   8      521.32      480.48     20.89 o 
  10   0   8      134.99      112.15     12.09 o 
  12   0   8       25.91       20.89      8.80 o 
 -12   1   8      116.35      136.94      9.33 o 
 -11   1   8      157.77      139.96      8.92 o 
 -10   1   8        0.22        0.55      3.89 o 
  -9   1   8       57.79       65.99      5.44 o 
  -8   1   8        2.52        7.70      3.89 o 
  -7   1   8      248.04      205.61      7.36 o 
  -6   1   8        0.05        2.45      1.69 o 
  -5   1   8      217.14      210.25      4.35 o 
  -4   1   8      101.51      114.33      3.47 o 
  -3   1   8      989.57      887.01     16.70 o 
  -2   1   8       30.23       31.41      2.64 o 
  -1   1   8      600.59      620.89     12.81 o 
   0   1   8        0.85       -0.22      1.83 o 
   1   1   8       17.77       21.99      2.64 o 
   2   1   8       56.07       54.08      3.89 o 
   3   1   8      633.54      629.05     14.37 o 
   4   1   8      128.56      116.20      6.57 o 
   5   1   8      859.43      820.84     18.66 o 
   6   1   8        5.21       16.49      4.66 o 
   7   1   8       14.51       12.09      3.89 o 
   8   1   8       35.12       39.61      5.44 o 
   9   1   8      402.31      379.65     13.22 o 
  10   1   8        4.73        3.89      6.60 o 
  11   1   8       43.70       50.62     11.54 o 
  12   1   8       37.81       30.38      7.00 o 
 -12   2   8        8.73       14.29      8.80 o 
 -11   2   8       13.29        7.70      6.60 o 
 -10   2   8        3.82       -4.40      5.50 o 
  -9   2   8        0.92       -5.50      5.50 o 
  -8   2   8      989.43      984.06     30.79 o 
  -7   2   8       60.55       59.37      7.70 o 
  -6   2   8      665.80      689.53     11.56 o 
  -5   2   8       14.77       13.30      1.59 o 
  -4   2   8        0.50        2.75      1.41 o 
  -3   2   8      191.52      184.72      8.80 o 
  -2   2   8      538.51      515.49     10.30 o 
  -1   2   8        2.79       -1.76      1.83 o 
   0   2   8      167.93      159.25      5.28 o 
   1   2   8       73.93       54.75      3.43 o 
   2   2   8      875.15      865.85     17.48 o 
   3   2   8       22.26       24.43      3.43 o 
   4   2   8        6.27       12.09      3.43 o 
   5   2   8      223.38      231.91      8.92 o 
   6   2   8     1143.10     1088.79     23.32 o 
   7   2   8       22.76       19.24      4.66 o 
   8   2   8        9.00        1.20      4.22 o 
   9   2   8       17.77       20.97      5.44 o 
  10   2   8      101.99      105.01      8.55 o 
  11   2   8        6.34       13.27      5.79 o 
  12   2   8        4.98        4.40      6.60 o 
 -12   3   8       41.54       38.48      9.90 o 
 -11   3   8      140.13      152.83     14.29 o 
 -10   3   8       40.06       51.68      8.80 o 
  -9   3   8       56.29       70.37      8.80 o 
  -8   3   8       47.03       58.27      8.80 o 
  -7   3   8       85.41       75.87      8.80 o 
  -6   3   8      356.33      328.20      8.71 o 
  -5   3   8      787.05      732.69     28.59 o 
  -4   3   8       81.23       78.06      6.60 o 
  -3   3   8      196.70      168.22      8.80 o 
  -2   3   8      246.06      281.47     12.09 o 
  -1   3   8      353.31      357.80      7.92 o 
   0   3   8      251.43      223.59      6.31 o 
   1   3   8        8.20        0.17      1.25 o 
   2   3   8       49.35       56.96      3.35 o 
   3   3   8      218.22      193.57      7.36 o 
   4   3   8      632.24      626.28     14.77 o 
   5   3   8      355.24      332.22     10.80 o 
   6   3   8        4.04       12.39      4.22 o 
   7   3   8       49.38       40.04      5.01 o 
   8   3   8       23.01       25.29      5.01 o 
   9   3   8      198.55      198.70      9.70 o 
  10   3   8       20.25       23.53      5.79 o 
  11   3   8       68.91       83.05      8.55 o 
 -12   4   8       88.83      123.14     13.19 o 
 -11   4   8       54.62       65.97      9.90 o 
 -10   4   8       15.31        7.70      6.60 o 
  -9   4   8        2.34       -1.10      5.50 o 
  -8   4   8       22.11       28.59      7.70 o 
  -7   4   8      123.23      113.25     11.00 o 
  -6   4   8      165.61      167.50      6.31 o 
  -5   4   8       77.29       71.96      4.95 o 
  -4   4   8      307.65      303.46     13.19 o 
  -3   4   8       36.41       51.68      6.60 o 
  -2   4   8     1042.47      964.27     28.59 o 
  -1   4   8      365.87      385.60      8.95 o 
   0   4   8      122.02      142.86      6.60 o 
   1   4   8      282.04      245.51     15.22 o 
   2   4   8      185.51      167.35      6.43 o 
   3   4   8      814.37      795.07     14.03 o 
   4   4   8       80.83       74.76      9.90 o 
   5   4   8      416.17      388.85     11.58 o 
   6   4   8      295.85      287.52     10.11 o 
   7   4   8       67.23       65.54     12.09 o 
   8   4   8      168.43      162.46      8.92 o 
   9   4   8        6.82        4.95      4.66 o 
  10   4   8        0.01        0.55      5.44 o 
  11   4   8       66.97       60.50      7.36 o 
 -12   5   8        7.83       14.29      8.80 o 
 -11   5   8       83.88       75.87     11.00 o 
 -10   5   8      117.09       87.96     11.00 o 
  -9   5   8        2.66       -2.20      6.60 o 
  -8   5   8       27.02       15.39      7.70 o 
  -7   5   8      402.75      374.93     17.59 o 
  -6   5   8       42.65       40.68      7.70 o 
  -5   5   8      218.45      215.54      6.49 o 
  -4   5   8      104.84      104.45      9.90 o 
  -3   5   8      764.29      722.38     23.09 o 
  -2   5   8       23.54       29.69      5.50 o 
  -1   5   8      336.91      341.84      8.14 o 
   0   5   8      474.91      476.83     11.09 o 
   1   5   8        1.79        1.52      1.69 o 
   2   5   8       18.05       19.61      2.71 o 
   3   5   8       78.93       59.41      4.16 o 
   4   5   8      286.13      275.10     13.53 o 
   5   5   8      833.85      839.22     15.65 o 
   6   5   8        3.20        6.05      3.89 o 
   7   5   8      112.33      104.16      7.36 o 
   8   5   8       89.51       81.11      6.57 o 
   9   5   8       83.11       65.54      7.00 o 
  10   5   8       50.35       49.87      7.00 o 
  11   5   8       11.27        6.05      5.44 o 
 -12   6   8       21.17       23.09      9.90 o 
 -11   6   8       66.35       67.07     11.00 o 
 -10   6   8        0.04       -6.60      6.60 o 
  -9   6   8       30.10       23.09      7.70 o 
  -8   6   8       47.13       51.68      8.80 o 
  -7   6   8      294.29      304.56     16.49 o 
  -6   6   8      357.47      411.22     18.69 o 
  -5   6   8      191.56      172.38      6.49 o 
  -4   6   8      210.54      191.57      5.79 o 
  -3   6   8      830.83      800.44     26.39 o 
  -2   6   8      270.15      267.18     13.19 o 
  -1   6   8      335.85      323.25     14.29 o 
   0   6   8       15.82       16.49      4.40 o 
   1   6   8        6.09        3.89      1.69 o 
   2   6   8       69.55       74.44      5.52 o 
   3   6   8      367.12      343.66      7.98 o 
   4   6   8      287.64      307.86     10.37 o 
   5   6   8      656.52      646.85     17.96 o 
   6   6   8      490.27      487.53     11.63 o 
   7   6   8       43.14       42.09      4.44 o 
   8   6   8        5.92        2.75      3.56 o 
   9   6   8        9.60        8.74      4.20 o 
  10   6   8       68.24       61.38      6.11 o 
  11   6   8       32.58       38.26      6.11 o 
 -12   7   8       12.24       19.79      9.90 o 
 -11   7   8       11.29       14.29      8.80 o 
 -10   7   8       80.97       68.17     11.00 o 
  -9   7   8        0.56       -3.30      6.60 o 
  -8   7   8       17.99       14.29      7.70 o 
  -7   7   8       93.49       76.97      9.90 o 
  -6   7   8     1091.41     1092.91     35.18 o 
  -5   7   8       13.82       15.18      5.50 o 
  -4   7   8      165.59      187.33      6.65 o 
  -3   7   8      132.52      128.64      9.35 o 
  -2   7   8      245.62      250.69     13.19 o 
  -1   7   8      101.96      111.05      9.90 o 
   0   7   8     1002.19     1010.45     31.89 o 
   1   7   8       43.34       43.28      5.61 o 
   2   7   8        1.59        5.90      2.43 o 
   3   7   8        6.20       10.10      2.80 o 
   4   7   8      422.40      420.63      9.89 o 
   5   7   8      107.72      102.94      7.09 o 
   6   7   8       12.04       10.63      3.81 o 
   7   7   8       11.29        8.80      4.15 o 
   8   7   8       27.10       28.14      4.53 o 
   9   7   8        5.15       -0.87      4.20 o 
  10   7   8        0.66       -3.30      4.44 o 
  11   7   8       20.18       23.82      5.71 o 
 -11   8   8       10.53        3.30      8.80 o 
 -10   8   8      122.54      127.54     14.29 o 
  -9   8   8        8.76       11.00      7.70 o 
  -8   8   8        1.61       -4.40      6.60 o 
  -7   8   8      351.47      328.75     17.59 o 
  -6   8   8      467.10      463.99     20.89 o 
  -5   8   8       28.44       23.09      7.70 o 
  -4   8   8      230.17      224.30      7.49 o 
  -3   8   8      414.52      405.89     10.56 o 
  -2   8   8       73.05       85.65     13.74 o 
  -1   8   8      263.23      259.48     14.29 o 
   0   8   8       28.14       28.59      6.60 o 
   1   8   8     1158.21     1197.36     37.38 o 
   2   8   8        1.65       -0.05      3.36 o 
   3   8   8      556.60      536.24     11.33 o 
   4   8   8      137.64      140.27      9.18 o 
   5   8   8      409.57      401.35     10.12 o 
   6   8   8        2.05       -3.56      3.56 o 
   7   8   8      103.28       99.19      6.11 o 
   8   8   8        4.31       -1.47      3.97 o 
   9   8   8        8.66        6.23      4.44 o 
  10   8   8       19.63       24.01      5.27 o 
  11   8   8       35.70       28.59      9.90 o 
 -11   9   8        2.39        9.90      8.80 o 
 -10   9   8      133.00      155.03     15.39 o 
  -9   9   8       57.95       60.47     11.00 o 
  -8   9   8        9.26       14.29      8.80 o 
  -7   9   8       17.92       11.00      7.70 o 
  -6   9   8      422.74      388.13     18.69 o 
  -5   9   8       25.54       25.29      7.70 o 
  -4   9   8       51.30       49.48      8.80 o 
  -3   9   8        2.91       -3.30      6.60 o 
  -2   9   8      110.25      122.86      6.49 o 
  -1   9   8       74.62       63.77      8.80 o 
   0   9   8      369.20      329.85     16.49 o 
   1   9   8       28.17       20.89      6.60 o 
   2   9   8       15.58       30.34      6.05 o 
   3   9   8        0.42       -0.79      2.71 o 
   4   9   8      414.65      426.76     10.53 o 
   5   9   8      221.66      223.84      8.20 o 
   6   9   8        0.76       -3.56      3.56 o 
   7   9   8       61.76       61.38      5.48 o 
   8   9   8       53.59       54.34      5.71 o 
   9   9   8        0.17       -2.75      7.15 o 
  10   9   8      139.65      140.64     20.89 o 
 -11  10   8      102.41       95.66     14.29 o 
 -10  10   8       65.46       92.36     13.19 o 
  -9  10   8        3.63       -6.60      7.70 o 
  -8  10   8       21.47       25.29      8.80 o 
  -7  10   8       95.16       84.66     12.09 o 
  -6  10   8        1.23       -1.10      6.60 o 
  -5  10   8      270.87      239.69     16.49 o 
  -4  10   8      102.16       83.56     11.00 o 
  -3  10   8      371.40      327.65     17.59 o 
  -2  10   8       20.75       15.39      7.70 o 
  -1  10   8        2.54        5.50      6.60 o 
   0  10   8       33.12       36.28      7.70 o 
   1  10   8        3.52       -3.30      5.50 o 
   2  10   8        0.62        1.10      6.60 o 
   3  10   8      220.08      213.30     15.39 o 
   4  10   8        3.94        1.10      4.22 o 
   5  10   8      526.90      525.64     12.20 o 
   6  10   8       20.37       16.03      4.20 o 
   7  10   8       30.76       32.99      5.79 o 
   8  10   8        0.13        3.85      7.15 o 
   9  10   8        0.19       -5.01      5.01 o 
  10  10   8        3.82       10.45      6.22 o 
 -10  11   8       11.25       18.69      9.90 o 
  -9  11   8       19.69       12.09      8.80 o 
  -8  11   8       11.66        3.30      7.70 o 
  -7  11   8        2.23       -2.20      7.70 o 
  -6  11   8       25.94       35.18      9.90 o 
  -5  11   8      293.55      301.26     17.59 o 
  -4  11   8       60.99       67.07      9.90 o 
  -3  11   8       26.29       24.19      8.80 o 
  -2  11   8       45.58       41.78      9.90 o 
  -1  11   8      712.05      645.41     25.29 o 
   0  11   8       94.50      109.95     12.09 o 
   1  11   8      135.55      142.94     12.09 o 
   2  11   8        3.40        2.20      6.60 o 
   3  11   8       69.38       58.27      9.90 o 
   4  11   8      310.88      288.07     16.49 o 
   6  11   8        5.50        9.90      7.70 o 
   7  11   8       10.16       11.33      5.01 o 
   8  11   8       29.51       34.25      6.57 o 
   9  11   8       37.62       37.88      6.57 o 
  10  11   8        0.01        0.00      7.70 o 
 -10  12   8      157.12      202.31     18.69 o 
  -9  12   8        1.20       -4.40      8.80 o 
  -8  12   8       82.31       80.26     12.09 o 
  -7  12   8       61.25       67.07     12.09 o 
  -6  12   8       96.61      111.05     13.19 o 
  -5  12   8       29.22       31.89      9.90 o 
  -4  12   8      406.59      384.83     20.89 o 
  -3  12   8        3.97       -2.20      6.60 o 
  -2  12   8        4.50       11.00      7.70 o 
  -1  12   8       63.70       60.47      9.90 o 
   0  12   8      171.48      159.43     14.29 o 
   1  12   8      393.40      409.02     19.79 o 
   2  12   8      238.25      227.60     15.39 o 
   3  12   8      115.13       97.86     12.09 o 
   4  12   8        9.09       17.59      7.70 o 
   5  12   8      530.39      566.25     24.19 o 
   6  12   8      127.09      146.23     13.19 o 
   7  12   8       38.43       32.99      8.80 o 
   8  12   8        3.44        0.00      7.70 o 
   9  12   8        1.91        2.20      7.70 o 
  -9  13   8       85.88      102.25     14.29 o 
  -8  13   8       21.71       20.89      9.90 o 
  -7  13   8       15.36       11.00      8.80 o 
  -6  13   8      176.80      120.95     14.29 o 
  -5  13   8       37.20       47.28     11.00 o 
  -4  13   8        8.34        5.50      7.70 o 
  -3  13   8        5.55        0.00      7.70 o 
  -2  13   8        5.97        2.20      7.70 o 
  -1  13   8      475.11      463.99     21.99 o 
   0  13   8       10.54       14.29      7.70 o 
   1  13   8      227.18      238.59     16.49 o 
   2  13   8       36.42       34.08      9.90 o 
   3  13   8        9.36       -1.10      7.70 o 
   4  13   8       55.57       72.57     11.00 o 
   5  13   8       26.61       39.58      9.90 o 
   6  13   8       14.62       31.89      8.80 o 
   7  13   8       32.21       39.58      9.90 o 
   8  13   8       28.90       27.49      8.80 o 
  -9  14   8        0.06        3.30      9.90 o 
  -8  14   8       33.85       49.48     12.09 o 
  -7  14   8       13.21        8.80      8.80 o 
  -6  14   8      138.76      173.72     16.49 o 
  -5  14   8       38.72       36.28      9.90 o 
  -4  14   8        0.03       -5.50      6.60 o 
  -3  14   8       51.78       41.78      9.90 o 
  -2  14   8       14.26       -7.70      7.70 o 
  -1  14   8       62.80       41.78      9.90 o 
   0  14   8      325.57      340.85     20.89 o 
   1  14   8        0.21       -2.20      7.70 o 
   2  14   8        4.01       -3.30      7.70 o 
   3  14   8        5.20        0.00      7.70 o 
   4  14   8        0.02        2.20      7.70 o 
   5  14   8       12.94       13.19      8.80 o 
   6  14   8       15.71       14.29      8.80 o 
   7  14   8        5.20        6.60      8.80 o 
   8  14   8        6.26        7.70      8.80 o 
  -8  15   8       25.33       32.99     11.00 o 
  -7  15   8       20.66       11.00      8.80 o 
  -6  15   8       14.18       12.09      9.90 o 
  -5  15   8       76.17       85.76     13.19 o 
  -4  15   8       27.00       27.49      9.90 o 
  -3  15   8       38.27       45.08      9.90 o 
  -2  15   8        1.93       -7.70      7.70 o 
  -1  15   8      594.36      566.25     26.39 o 
   0  15   8       13.72       14.29      8.80 o 
   1  15   8      267.64      257.28     17.59 o 
   2  15   8        1.65        2.20      7.70 o 
   3  15   8       96.57       93.46     13.19 o 
   4  15   8       36.76       37.38     11.00 o 
   6  15   8       17.73       13.19      8.80 o 
   7  15   8       35.17       30.79      9.90 o 
  -7  16   8       14.63       21.99     12.09 o 
  -6  16   8        6.45        6.60      8.80 o 
  -5  16   8       29.46       41.78     11.00 o 
  -4  16   8       50.21       53.88     11.00 o 
  -3  16   8        2.95       -4.40      8.80 o 
  -2  16   8       88.14      104.45     14.29 o 
  -1  16   8        1.47        8.80      8.80 o 
   0  16   8       93.10       78.06     12.09 o 
   1  16   8        5.56        3.30      8.80 o 
   2  16   8       84.98       76.97     13.19 o 
   3  16   8        7.41        2.20      8.80 o 
   4  16   8        0.52        2.20      8.80 o 
   5  16   8      105.61       94.56     13.19 o 
   6  16   8      166.87      206.71     18.69 o 
  -6  17   8        5.57       17.59      9.90 o 
  -5  17   8       65.28       60.47     12.09 o 
  -4  17   8        0.39       -3.30      8.80 o 
  -3  17   8        2.94       -7.70      7.70 o 
  -2  17   8        0.53       -7.70      7.70 o 
  -1  17   8      156.61      136.34     15.39 o 
   0  17   8       13.91       19.79      9.90 o 
   1  17   8       19.47        0.00      8.80 o 
   2  17   8        5.63       -4.40      8.80 o 
   3  17   8        1.68        2.20      8.80 o 
   4  17   8        3.90        7.70      8.80 o 
   5  17   8        0.25       -1.10      8.80 o 
   6  17   8       31.01       30.79     11.00 o 
  -5  18   8        0.16       13.19     11.00 o 
  -4  18   8       16.69        9.90      9.90 o 
  -3  18   8       18.90       26.39     11.00 o 
  -2  18   8       37.48       37.38     12.09 o 
  -1  18   8       12.07       19.79     11.00 o 
   0  18   8      102.69       95.66     14.29 o 
   1  18   8        2.98        8.80      9.90 o 
   2  18   8       63.72       71.47     13.19 o 
   3  18   8       11.61       -2.20      8.80 o 
   4  18   8        0.38        9.90      9.90 o 
  -3  19   8       20.13       16.49     11.00 o 
  -2  19   8       14.44        5.50      9.90 o 
  -1  19   8      438.87      461.79     26.39 o 
   0  19   8       84.90       78.06     14.29 o 
   1  19   8       24.97       30.79     11.00 o 
   2  19   8        3.81       -2.20      8.80 o 
   3  19   8        5.61        4.40      9.90 o 
 -11   0   9      112.72       96.76      9.90 o 
  -9   0   9        3.77        3.30      5.50 o 
  -7   0   9      794.56      793.84     24.19 o 
  -5   0   9       46.12       53.90      3.89 o 
  -3   0   9        1.59       -1.10      3.30 o 
  -1   0   9       17.11       21.99      3.30 o 
   1   0   9       42.76       56.07      5.50 o 
   3   0   9     2222.52     2107.75     54.98 o 
   5   0   9      110.05       95.66      8.80 o 
   7   0   9      242.45      238.59     14.29 o 
   9   0   9        2.64        2.20      6.60 o 
  11   0   9      154.58      182.52     15.39 o 
 -12   1   9        5.28        5.50      5.44 o 
 -11   1   9       33.56       38.22      5.79 o 
 -10   1   9      135.22      133.35      9.35 o 
  -9   1   9       13.92       15.66      4.22 o 
  -8   1   9      397.35      353.38     10.47 o 
  -7   1   9        1.65        6.23      3.43 o 
  -6   1   9      437.03      436.97     16.49 o 
  -5   1   9       92.27       96.14      4.00 o 
  -4   1   9        2.77       -1.83      1.83 o 
  -3   1   9        7.20        3.46      6.60 o 
  -2   1   9      610.11      628.59     12.81 o 
  -1   1   9       19.07       20.36      2.33 o 
   0   1   9       50.32       51.01      3.43 o 
   1   1   9        2.14       -1.10      2.33 o 
   2   1   9        3.13       -2.75      2.75 o 
   3   1   9     2291.20     2281.60     52.78 o 
   4   1   9      453.00      427.19     11.66 o 
   5   1   9        7.93        0.61      3.43 o 
   6   1   9       24.43       21.18      5.50 o 
   7   1   9       11.60       14.29      4.66 o 
   8   1   9      107.44       93.60     11.00 o 
   9   1   9       14.28       12.94      5.01 o 
  10   1   9      170.74      183.20     10.47 o 
  11   1   9        0.20       10.45      6.22 o 
 -12   2   9        5.90       -2.20      5.01 o 
 -11   2   9      128.37      146.15      8.92 o 
 -10   2   9        0.79        1.20      4.95 o 
  -9   2   9       31.54       12.19      4.22 o 
  -8   2   9       13.01        8.70      4.22 o 
  -7   2   9      356.83      312.72      9.23 o 
  -6   2   9      336.61      334.59      9.23 o 
  -5   2   9      111.62      113.89      4.30 o 
  -4   2   9        2.43        2.42      1.47 o 
  -3   2   9      350.93      349.51     11.54 o 
  -2   2   9       53.13       52.78      4.40 o 
  -1   2   9        0.44        2.64      3.30 o 
   0   2   9        9.01        7.70      2.64 o 
   1   2   9      132.30      153.18      8.47 o 
   2   2   9       78.01       80.57      8.25 o 
   3   2   9      166.88      160.31      7.36 o 
   4   2   9       31.79       34.64      4.66 o 
   5   2   9      243.59      254.00      9.33 o 
   6   2   9       12.50       16.63      3.89 o 
   7   2   9      140.90      145.27      7.77 o 
   8   2   9        6.35        0.30      4.22 o 
   9   2   9        2.60        4.40      4.66 o 
  10   2   9       34.90       34.08      6.22 o 
  11   2   9      108.36      106.83     11.00 o 
 -12   3   9       13.65        7.70      7.70 o 
 -11   3   9       27.77       13.19      7.70 o 
 -10   3   9       78.44       82.46      9.90 o 
  -9   3   9       26.79       25.29      7.70 o 
  -8   3   9      292.00      297.97     15.39 o 
  -7   3   9        1.19        5.50      4.95 o 
  -6   3   9       26.34       27.89      3.66 o 
  -5   3   9      241.88      238.46      4.96 o 
  -4   3   9      105.94       93.46      8.80 o 
  -3   3   9        4.16       -1.10      4.40 o 
  -2   3   9     1598.52     1505.49     41.23 o 
  -1   3   9      303.00      291.66     11.00 o 
   0   3   9      318.92      305.15     11.00 o 
   1   3   9      124.96      123.99      8.80 o 
   2   3   9       42.72       35.49      6.92 o 
   3   3   9      369.40      399.13     39.03 o 
   4   3   9      478.71      464.31     12.44 o 
   5   3   9       44.00       40.71      4.66 o 
   6   3   9       46.12       44.85      5.01 o 
   7   3   9        0.63        0.55      3.89 o 
   8   3   9       93.25       81.42      7.00 o 
   9   3   9       81.88       79.92      7.36 o 
  10   3   9      133.03      147.82      9.70 o 
  11   3   9        0.17       -4.40      5.44 o 
 -12   4   9       68.02       61.57     11.00 o 
 -11   4   9       57.12       41.78      9.90 o 
 -10   4   9        6.67        5.50      6.60 o 
  -9   4   9       20.37       28.59      7.70 o 
  -8   4   9      332.79      337.55     16.49 o 
  -7   4   9      549.75      535.46     20.89 o 
  -6   4   9      238.72      239.69     13.19 o 
  -5   4   9        4.14        4.40      5.50 o 
  -4   4   9       17.21        8.80      5.50 o 
  -3   4   9      145.23      149.53      9.90 o 
  -2   4   9     1164.29     1141.29     32.99 o 
  -1   4   9      125.85      136.07     20.34 o 
   0   4   9       58.98       62.84      4.22 o 
   1   4   9      235.08      227.84     11.54 o 
   2   4   9      234.93      212.89      5.78 o 
   3   4   9      876.16      877.57     15.21 o 
   4   4   9       92.47       98.69      5.27 o 
   5   4   9        5.07       11.19      4.22 o 
   6   4   9        1.60       -3.42      3.43 o 
   7   4   9       81.45       84.23     15.94 o 
   8   4   9       16.27        9.90      5.50 o 
   9   4   9       15.79       13.11      5.01 o 
  10   4   9       28.95       23.64      6.22 o 
  11   4   9       59.02       64.95      7.77 o 
 -11   5   9        0.09       -3.30      7.70 o 
 -10   5   9       79.47       63.77      9.90 o 
  -9   5   9       62.12       60.47      9.90 o 
  -8   5   9      104.23       95.66      9.90 o 
  -7   5   9        2.97        5.50      6.60 o 
  -6   5   9     1130.43     1112.70     34.08 o 
  -5   5   9      163.15      162.73     12.09 o 
  -4   5   9       38.88       34.08      6.60 o 
  -3   5   9       21.16       17.59      5.50 o 
  -2   5   9      315.63      326.55     15.39 o 
  -1   5   9      863.53      904.79     17.68 o 
   0   5   9       70.79       65.63      4.47 o 
   1   5   9       31.10       19.49      3.85 o 
   2   5   9       41.41       21.17      4.47 o 
   3   5   9      213.45      246.74      7.07 o 
   4   5   9       38.61       28.19      3.35 o 
   5   5   9      429.16      432.95     10.36 o 
   6   5   9        2.00       -2.91      2.91 o 
   7   5   9       19.36       18.22      4.66 o 
   8   5   9        1.32        3.30      4.22 o 
   9   5   9       14.88       13.19      5.01 o 
  10   5   9       24.24       25.71      6.22 o 
  11   5   9        0.24        3.30      7.70 o 
 -11   6   9        6.55        0.00      7.70 o 
 -10   6   9        0.00        2.20      7.70 o 
  -9   6   9        6.34        1.10      6.60 o 
  -8   6   9       88.18       97.86     11.00 o 
  -7   6   9       76.77       52.78      8.80 o 
  -6   6   9      303.05      293.57     15.39 o 
  -5   6   9       15.35       11.00      6.60 o 
  -4   6   9       42.15       30.79      6.60 o 
  -3   6   9       73.85       68.17      8.80 o 
  -2   6   9      897.92      936.78     29.69 o 
  -1   6   9       26.65       48.38      7.70 o 
   0   6   9        4.89        5.22      3.30 o 
   1   6   9       28.46       23.91      4.95 o 
   2   6   9      411.92      429.91     11.58 o 
   3   6   9       34.66       24.80      3.35 o 
   4   6   9       27.48       25.87      3.56 o 
   5   6   9        2.60       -1.47      4.32 o 
   6   6   9        4.67        1.83      3.17 o 
   7   6   9        9.34        4.33      3.35 o 
   8   6   9       55.61       51.15      5.08 o 
   9   6   9        1.83        1.10      4.66 o 
  10   6   9       77.43       82.48      8.55 o 
 -11   7   9       32.78       23.09      9.90 o 
 -10   7   9        2.31        5.50      7.70 o 
  -9   7   9       73.68       81.36     11.00 o 
  -8   7   9       23.28       18.69      7.70 o 
  -7   7   9       62.06       68.17      9.90 o 
  -6   7   9      201.64      182.52     13.19 o 
  -5   7   9      211.01      197.91     13.19 o 
  -4   7   9      198.09      175.92     12.09 o 
  -3   7   9       14.89       15.39      6.60 o 
  -2   7   9      376.67      429.91     18.69 o 
  -1   7   9      732.25      716.88     25.29 o 
   0   7   9      100.74      107.86      5.49 o 
   1   7   9      548.59      534.63     12.94 o 
   2   7   9       15.67       16.64      4.22 o 
   3   7   9       43.79       47.31      5.01 o 
   4   7   9        1.24        0.55      3.89 o 
   5   7   9       53.46       61.99      7.15 o 
   6   7   9       28.22       26.29      5.01 o 
   7   7   9       58.57       55.33      6.22 o 
   8   7   9        1.22       -3.30      4.66 o 
   9   7   9       36.70       35.38     12.09 o 
  10   7   9      136.94      147.11      9.70 o 
 -11   8   9        1.21        8.80      8.80 o 
 -10   8   9        0.34        0.00      7.70 o 
  -9   8   9        4.89        7.70      7.70 o 
  -8   8   9      151.92      153.93     14.29 o 
  -7   8   9        3.59       -6.60      6.60 o 
  -6   8   9       19.19       34.08      8.80 o 
  -5   8   9        0.36        3.30      6.60 o 
  -4   8   9      582.69      584.94     23.09 o 
  -3   8   9       30.13       19.79      7.70 o 
  -2   8   9     1726.19     1633.87     47.28 o 
  -1   8   9        9.09       15.39      6.60 o 
   0   8   9       54.87       47.28      7.70 o 
   1   8   9       31.92       36.42      6.05 o 
   2   8   9      556.22      555.14     14.24 o 
   3   8   9        2.20        8.80      4.40 o 
   4   8   9      110.36      116.79      7.66 o 
   5   8   9        0.50       -2.20      3.89 o 
   6   8   9        0.89       -2.75      3.89 o 
   7   8   9        3.89        0.80      4.22 o 
   8   8   9       31.60       32.30      5.79 o 
   9   8   9       13.11        8.12      5.50 o 
  10   8   9       46.20       71.28      8.14 o 
 -10   9   9        8.69        7.70      8.80 o 
  -9   9   9       79.02       97.86     13.19 o 
  -8   9   9        1.61        7.70      7.70 o 
  -7   9   9        2.30        1.10      7.70 o 
  -6   9   9        4.81        2.20      7.70 o 
  -5   9   9      340.99      350.74     18.69 o 
  -4   9   9       31.07       40.68      8.80 o 
  -3   9   9       58.48       36.28      8.80 o 
  -2   9   9      150.65      192.41     14.29 o 
  -1   9   9     1245.24     1265.53     39.58 o 
   0   9   9        0.41       -5.50      5.50 o 
   1   9   9      339.33      358.44     17.59 o 
   2   9   9        5.75        3.30      6.60 o 
   3   9   9       64.99       70.77      8.25 o 
   4   9   9       70.70       68.33      6.08 o 
   5   9   9      240.64      237.88     10.02 o 
   6   9   9       51.41       48.10      5.79 o 
   7   9   9       19.12       13.74      4.66 o 
   8   9   9       47.37       42.31      9.35 o 
   9   9   9       20.42       15.39      6.22 o 
  10   9   9       16.99       20.89      6.22 o 
 -10  10   9       17.90       25.29      9.90 o 
  -9  10   9       20.04       20.89      9.90 o 
  -8  10   9      175.98      171.52     15.39 o 
  -7  10   9       13.01       30.79      8.80 o 
  -6  10   9        2.06        1.10      6.60 o 
  -5  10   9        0.31        0.00      7.70 o 
  -4  10   9      280.35      307.86     17.59 o 
  -3  10   9        0.01        0.00      6.60 o 
  -2  10   9      543.43      582.74     24.19 o 
  -1  10   9       71.13       84.66     11.00 o 
   0  10   9        7.10       -3.30      5.50 o 
   1  10   9       19.03        9.90      7.70 o 
   2  10   9      155.80      147.33     12.09 o 
   3  10   9        8.35        3.30      6.60 o 
   4  10   9       64.50       65.78      6.08 o 
   5  10   9       64.08       80.11      6.87 o 
   6  10   9        6.40        9.30      5.01 o 
   7  10   9       46.47       43.86      5.79 o 
   8  10   9       17.17       14.73      5.79 o 
   9  10   9        6.58       11.54      6.08 o 
 -10  11   9       27.21       37.38     11.00 o 
  -9  11   9        9.33        1.10      8.80 o 
  -8  11   9        1.99       -7.70      7.70 o 
  -7  11   9       11.25        6.60      7.70 o 
  -6  11   9       53.92       49.48      9.90 o 
  -5  11   9        1.55       -2.20      7.70 o 
  -4  11   9      395.09      432.11     20.89 o 
  -3  11   9        0.29        4.40      7.70 o 
  -2  11   9       13.75       25.29      7.70 o 
  -1  11   9      276.00      272.68     16.49 o 
   0  11   9        0.03       -4.40      6.60 o 
   1  11   9       44.05       48.38      8.80 o 
   2  11   9        1.91       -1.10      6.60 o 
   3  11   9        0.41        2.20      6.60 o 
   4  11   9      361.72      392.52     19.79 o 
   5  11   9      142.05      178.12     15.39 o 
   6  11   9       31.84       29.69      5.79 o 
   7  11   9        7.15       10.23      5.01 o 
   8  11   9       20.75       25.29     11.54 o 
   9  11   9       27.04       27.04      7.15 o 
  -9  12   9        0.81        0.00      9.90 o 
  -8  12   9       34.34       26.39      9.90 o 
  -7  12   9       33.95       51.68     11.00 o 
  -6  12   9        5.14        7.70      8.80 o 
  -5  12   9       11.27       12.09      8.80 o 
  -4  12   9       71.30       54.98      9.90 o 
  -3  12   9      235.20      240.79     16.49 o 
  -2  12   9      298.14      277.08     16.49 o 
  -1  12   9       69.37       69.27     11.00 o 
   0  12   9        0.47        0.00      7.70 o 
   1  12   9       66.32       63.77     11.00 o 
   2  12   9      125.66      134.14     13.19 o 
   3  12   9       43.15       53.88      9.90 o 
   4  12   9       12.26       21.99      7.70 o 
   5  12   9       10.09       18.69      7.70 o 
   6  12   9        7.50        9.90      7.70 o 
   7  12   9       24.91       29.69      9.90 o 
   8  12   9       17.86       19.79      8.80 o 
  -8  13   9       32.17       27.49      9.90 o 
  -7  13   9        0.45       -1.10      8.80 o 
  -6  13   9       90.78       72.57     12.09 o 
  -5  13   9       14.29       25.29      9.90 o 
  -4  13   9        2.67       13.19      8.80 o 
  -3  13   9       28.70       32.99      8.80 o 
  -2  13   9        1.75        3.30      7.70 o 
  -1  13   9      209.05      196.81     15.39 o 
   0  13   9        0.08       -7.70      7.70 o 
   1  13   9      484.07      514.57     24.19 o 
   2  13   9        0.02        5.50      7.70 o 
   3  13   9       51.77       42.88      9.90 o 
   4  13   9      332.38      332.05     18.69 o 
   5  13   9        0.01       21.99      8.80 o 
   6  13   9       12.59        7.70      8.80 o 
   7  13   9        0.99        8.80      8.80 o 
   8  13   9      120.21      170.42     16.49 o 
  -8  14   9        9.73       16.49     11.00 o 
  -7  14   9       89.50      117.65     15.39 o 
  -6  14   9       22.11       35.18     11.00 o 
  -5  14   9        0.14        0.00      7.70 o 
  -4  14   9       19.76       23.09      8.80 o 
  -3  14   9        0.03        2.20      7.70 o 
  -2  14   9       56.71       50.58      9.90 o 
  -1  14   9       31.91       39.58      9.90 o 
   0  14   9        0.56       -6.60      7.70 o 
   1  14   9        7.36        2.20      7.70 o 
   2  14   9        1.08       -6.60      6.60 o 
   3  14   9       49.45       36.28      9.90 o 
   4  14   9       68.90       73.67     11.00 o 
   5  14   9      286.10      323.25     19.79 o 
   6  14   9        2.51       -6.60      7.70 o 
   7  14   9       42.28       53.88     11.00 o 
  -7  15   9        0.00        3.30      9.90 o 
  -6  15   9       18.61       30.79     11.00 o 
  -5  15   9        4.47        4.40      8.80 o 
  -4  15   9      117.47      104.45     13.19 o 
  -3  15   9        1.03       -6.60      6.60 o 
  -2  15   9        3.30        4.40      7.70 o 
  -1  15   9       43.77       37.38     11.00 o 
   0  15   9        0.72       -7.70      7.70 o 
   1  15   9      112.95       96.76     13.19 o 
   2  15   9        3.01       -1.10      7.70 o 
   3  15   9       15.16       16.49      8.80 o 
   4  15   9      381.68      418.91     23.09 o 
   5  15   9       30.15       30.79      9.90 o 
   6  15   9        7.21       13.19      8.80 o 
  -6  16   9       22.19       29.69     11.00 o 
  -5  16   9       11.04       14.29      9.90 o 
  -4  16   9       16.05       11.00      8.80 o 
  -3  16   9       99.25       90.16     13.19 o 
  -2  16   9       50.61       50.58     11.00 o 
  -1  16   9       32.24       34.08     11.00 o 
   0  16   9        2.25       -3.30      7.70 o 
   1  16   9       11.47       -8.80      8.80 o 
   2  16   9        8.25        6.60      8.80 o 
   3  16   9       41.17       54.98     11.00 o 
   4  16   9       18.11       20.89      9.90 o 
   5  16   9        1.50        2.20      7.70 o 
  -5  17   9       26.17       36.28     12.09 o 
  -4  17   9       53.18       72.57     13.19 o 
  -3  17   9        4.23        5.50      8.80 o 
  -2  17   9        0.05       -1.10      8.80 o 
  -1  17   9       18.50       16.49      9.90 o 
   0  17   9        0.02       -8.80      8.80 o 
   1  17   9       93.73       84.66     13.19 o 
   2  17   9        6.05        0.00      8.80 o 
   3  17   9       25.35       31.89     11.00 o 
   4  17   9      225.70      193.51     17.59 o 
  -3  18   9       27.19       32.99     12.09 o 
  -2  18   9       27.37       13.19      9.90 o 
  -1  18   9       47.18       60.47     13.19 o 
   0  18   9       32.58       38.48     12.09 o 
   1  18   9        1.61       -6.60      8.80 o 
   2  18   9       11.93       15.39      9.90 o 
   3  18   9       55.38       61.57     13.19 o 
 -10   0  10       22.12       40.68      7.70 o 
  -8   0  10      134.18      125.34      9.90 o 
  -6   0  10      465.10      522.27     17.59 o 
  -4   0  10       17.09       14.29      4.40 o 
  -2   0  10      415.87      460.69     14.29 o 
   0   0  10       30.37       20.89      4.40 o 
   2   0  10       38.61       35.18      5.50 o 
   4   0  10      248.48      222.10     12.09 o 
   6   0  10       73.73       76.97      8.80 o 
   8   0  10        6.38        8.80      6.60 o 
  10   0  10        1.18       -7.70      7.70 o 
 -11   1  10       29.13       34.57      5.79 o 
 -10   1  10        0.95        3.00      4.22 o 
  -9   1  10      209.94      225.63      8.92 o 
  -8   1  10       20.69       33.13      4.66 o 
  -7   1  10       38.55       30.39      6.05 o 
  -6   1  10       57.66       78.13      4.66 o 
  -5   1  10       87.70       86.82      5.01 o 
  -4   1  10        9.25       -1.57      2.64 o 
  -3   1  10     1784.70     1727.00     34.63 o 
  -2   1  10      471.01      469.57     10.47 o 
  -1   1  10        5.81        3.30      2.33 o 
   0   1  10        3.85        2.75      2.33 o 
   1   1  10       60.59       68.76      4.66 o 
   2   1  10       59.36       49.87      4.66 o 
   3   1  10      191.46      153.42      7.36 o 
   4   1  10        0.12        2.08      3.43 o 
   5   1  10       27.98       33.19      4.95 o 
   6   1  10        0.75        1.71      4.40 o 
   7   1  10       62.82       66.04      6.22 o 
   8   1  10        0.04        0.60      5.50 o 
   9   1  10      114.22      127.30      8.92 o 
  10   1  10        0.68       -6.05      6.05 o 
 -11   2  10        0.42        0.55      4.66 o 
 -10   2  10       32.45       31.22      5.01 o 
  -9   2  10        4.12        4.70      4.22 o 
  -8   2  10       87.49       88.54      6.22 o 
  -7   2  10        2.26        2.08      3.43 o 
  -6   2  10       28.68       28.86      4.95 o 
  -5   2  10       64.87       66.40      7.70 o 
  -4   2  10        4.71       -1.10      4.40 o 
  -3   2  10       83.45      111.46     12.64 o 
  -2   2  10      551.21      598.89     12.37 o 
  -1   2  10       10.79       11.87      3.30 o 
   0   2  10        1.53        3.14      4.95 o 
   1   2  10        0.61       -2.04      2.64 o 
   2   2  10      135.73      143.15      7.70 o 
   3   2  10      180.75      175.72      7.36 o 
   4   2  10      144.74      122.40      7.00 o 
   5   2  10       31.44       28.97      4.66 o 
   6   2  10       85.91       64.04      5.79 o 
   7   2  10       15.74       17.99      4.22 o 
   8   2  10       16.39       17.04      4.66 o 
   9   2  10        1.44       -1.70      6.60 o 
  10   2  10       34.26       21.44      6.22 o 
 -11   3  10        5.40       12.01      5.01 o 
 -10   3  10       16.89       22.45      5.01 o 
  -9   3  10       52.74       66.30      5.28 o 
  -8   3  10       90.24      122.78     11.00 o 
  -7   3  10       42.01       54.07      7.15 o 
  -6   3  10      114.06      130.37     11.00 o 
  -5   3  10      123.47      130.84      9.90 o 
  -4   3  10      148.28      112.15      8.80 o 
  -3   3  10     1344.08     1317.21     36.28 o 
  -2   3  10      199.92      194.20     19.24 o 
  -1   3  10       34.61       29.92      3.85 o 
   0   3  10      197.50      201.25      6.87 o 
   1   3  10      169.89      181.42      6.57 o 
   2   3  10       23.97       19.86      6.05 o 
   3   3  10       80.28       69.34      5.44 o 
   4   3  10      136.45      144.19      8.25 o 
   5   3  10      203.28      205.22      9.90 o 
   6   3  10        7.91        1.10      3.89 o 
   7   3  10       16.92       12.64      4.66 o 
   8   3  10       32.36       32.52      5.44 o 
   9   3  10       65.10       58.62      6.57 o 
  10   3  10       16.81        9.90      5.44 o 
 -11   4  10       29.37       39.50      6.08 o 
 -10   4  10        0.02       -3.60      4.22 o 
  -9   4  10       21.39       24.08      4.95 o 
  -8   4  10       88.81       81.77      8.25 o 
  -7   4  10      355.54      326.68     12.09 o 
  -6   4  10      200.54      238.59     13.19 o 
  -5   4  10      148.95      137.44      9.90 o 
  -4   4  10        5.60        6.60      5.50 o 
  -3   4  10      158.12      193.51     11.00 o 
  -2   4  10      687.78      676.20     21.99 o 
  -1   4  10        0.05        0.37      2.20 o 
   0   4  10      146.59      140.51      5.49 o 
   1   4  10       74.48       70.70      5.01 o 
   2   4  10      175.05      175.57      7.36 o 
   3   4  10       86.84       76.15      5.79 o 
   4   4  10      111.64      123.17     13.19 o 
   5   4  10        0.83        0.55      4.95 o 
   6   4  10       13.88       13.74      4.66 o 
   7   4  10       85.86       85.22      7.00 o 
   8   4  10        2.59        7.15      4.66 o 
   9   4  10       33.90       34.65      6.22 o 
  10   4  10        0.02       -4.66      4.66 o 
 -11   5  10       38.43       28.59      8.80 o 
 -10   5  10       22.59       24.19      8.80 o 
  -9   5  10       55.00       63.77      9.90 o 
  -8   5  10       51.37       38.48      8.80 o 
  -7   5  10      209.00      175.87      9.90 o 
  -6   5  10      844.97      852.12     28.59 o 
  -5   5  10      139.71      130.84     11.00 o 
  -4   5  10        2.41       -1.10      5.50 o 
  -3   5  10      930.37      897.20     28.59 o 
  -2   5  10      221.66      230.90     13.19 o 
  -1   5  10       34.62       28.55      6.05 o 
   0   5  10        7.80        5.36      2.83 o 
   1   5  10       58.83       56.01      8.25 o 
   2   5  10       98.11       96.96      6.08 o 
   3   5  10       54.22       37.02      4.47 o 
   4   5  10      127.77      122.27      7.36 o 
   5   5  10        4.47       -2.20      4.95 o 
   6   5  10       54.33       55.17      5.44 o 
   7   5  10       35.28       29.23      5.44 o 
   8   5  10       25.99       19.79      5.01 o 
   9   5  10       22.60       21.50      5.44 o 
  10   5  10        0.91       -4.66      4.66 o 
 -10   6  10        1.99        4.40      7.70 o 
  -9   6  10        6.01        1.10      6.60 o 
  -8   6  10       15.83        4.40      6.60 o 
  -7   6  10       30.11       37.38      8.80 o 
  -6   6  10        2.58        9.90      6.60 o 
  -5   6  10       14.14       11.00      6.60 o 
  -4   6  10        0.58       -1.10      5.50 o 
  -3   6  10      583.03      601.43     21.99 o 
  -2   6  10      101.57      103.35      9.90 o 
  -1   6  10        0.88       -2.20      5.50 o 
   0   6  10       23.94       23.09      3.66 o 
   1   6  10       35.04       34.68      8.80 o 
   2   6  10        0.09       -0.86      3.43 o 
   3   6  10      531.69      503.27     18.69 o 
   4   6  10        4.98        6.60      3.89 o 
   5   6  10        2.37       -0.55      3.89 o 
   6   6  10        8.55        6.00      4.22 o 
   7   6  10       92.62       90.18     12.09 o 
   8   6  10        3.20        1.65      4.66 o 
   9   6  10       14.50       11.00      5.44 o 
  10   6  10        1.53        5.50      5.44 o 
 -10   7  10       20.71       21.99      8.80 o 
  -9   7  10        0.88        7.70      7.70 o 
  -8   7  10       29.84       28.59      8.80 o 
  -7   7  10        3.30       13.19      7.70 o 
  -6   7  10       63.20       52.78      8.80 o 
  -5   7  10        0.01        1.10      6.60 o 
  -4   7  10      581.98      616.82     23.09 o 
  -3   7  10      224.46      277.08     15.39 o 
  -2   7  10        9.73        6.60      6.60 o 
  -1   7  10        0.00        2.20      5.50 o 
   0   7  10      721.76      750.84     16.38 o 
   1   7  10       15.30       11.65      3.66 o 
   2   7  10        4.94        0.98      3.85 o 
   3   7  10       10.56       20.14      6.60 o 
   4   7  10      231.42      232.31      9.70 o 
   5   7  10      108.47      102.54      7.36 o 
   6   7  10       75.31       81.89      9.35 o 
   7   7  10        1.58        2.75      7.15 o 
   8   7  10        6.23        9.98      5.01 o 
   9   7  10       10.38        2.79      5.01 o 
 -10   8  10        5.12        7.70      8.80 o 
  -9   8  10        2.24       -5.50      7.70 o 
  -8   8  10        1.07       -5.50      7.70 o 
  -7   8  10      204.59      195.71     15.39 o 
  -6   8  10        0.29       -6.60      6.60 o 
  -5   8  10       36.86       25.29      7.70 o 
  -4   8  10       12.87       21.99      7.70 o 
  -3   8  10      640.72      657.50     24.19 o 
  -2   8  10       39.48       37.38      7.70 o 
  -1   8  10        0.03        0.00      6.60 o 
   0   8  10       80.84       80.26      9.90 o 
   1   8  10       27.71       26.92      8.25 o 
   2   8  10        0.03       -3.66      3.66 o 
   3   8  10      611.14      597.82     15.81 o 
   4   8  10        5.11        6.80      4.22 o 
   5   8  10       41.58       34.08      5.44 o 
   6   8  10        1.72        7.70      4.66 o 
   7   8  10       69.52       63.46      6.57 o 
   8   8  10        7.92        6.43      5.01 o 
   9   8  10       53.62       58.13      7.36 o 
 -10   9  10       30.62       21.99      9.90 o 
  -9   9  10       32.58       35.18      9.90 o 
  -8   9  10       40.69       58.27     11.00 o 
  -7   9  10        0.99        7.70      7.70 o 
  -6   9  10      323.49      258.38     16.49 o 
  -5   9  10       26.19       17.59      7.70 o 
  -4   9  10       44.27       45.08      8.80 o 
  -3   9  10       83.13       75.87      9.90 o 
  -2   9  10       36.21       26.39      7.70 o 
  -1   9  10      148.35      127.54     11.00 o 
   0   9  10       15.53       11.00      6.60 o 
   1   9  10       52.91       41.78      8.80 o 
   2   9  10      160.84      157.54      7.92 o 
   3   9  10        1.89        2.20      4.22 o 
   4   9  10      212.89      211.53      9.51 o 
   5   9  10        1.17       -4.22      4.22 o 
   6   9  10       49.75       45.11      6.08 o 
   7   9  10       36.17       35.53      8.25 o 
   8   9  10       32.56       23.02      5.79 o 
   9   9  10        1.82        2.20      5.44 o 
  -9  10  10       87.61      107.75     14.29 o 
  -8  10  10       27.95       27.49      8.80 o 
  -7  10  10       77.92       75.87     11.00 o 
  -6  10  10        7.63        4.40      7.70 o 
  -5  10  10       19.68        9.90      7.70 o 
  -4  10  10      242.94      236.39     15.39 o 
  -3  10  10      116.74       97.86     11.00 o 
  -2  10  10        9.83        7.70      6.60 o 
  -1  10  10       10.14       13.19      7.70 o 
   0  10  10        0.01       -5.50      6.60 o 
   1  10  10       69.53       51.68      8.80 o 
   2  10  10        4.98        0.00      6.60 o 
   3  10  10      211.68      197.91     15.39 o 
   4  10  10        0.37        3.00      4.22 o 
   5  10  10        0.01        0.80      4.22 o 
   6  10  10        3.67        3.30      4.66 o 
   7  10  10      101.03       97.64      8.14 o 
   8  10  10        5.55        6.05      5.44 o 
  -9  11  10       56.17       74.77     13.19 o 
  -8  11  10       44.79       37.38      9.90 o 
  -7  11  10        0.70        1.10      7.70 o 
  -6  11  10       12.89       12.09      8.80 o 
  -5  11  10       20.12       21.99      8.80 o 
  -4  11  10       19.84       24.19      8.80 o 
  -3  11  10        5.22        6.60      6.60 o 
  -2  11  10       12.62       13.19      7.70 o 
  -1  11  10      105.87       87.96     11.00 o 
   0  11  10      118.07       94.56     11.00 o 
   1  11  10        0.62        3.30      6.60 o 
   2  11  10        2.69        8.80      7.70 o 
   3  11  10        0.02       14.29      7.70 o 
   4  11  10      134.05      125.34     12.09 o 
   5  11  10       36.56       42.88      8.80 o 
   6  11  10       20.34       21.92      5.79 o 
   7  11  10        0.01        0.55      4.66 o 
   8  11  10        7.69        8.80      5.44 o 
  -8  12  10       25.62       27.49      9.90 o 
  -7  12  10       10.97        3.30      8.80 o 
  -6  12  10       28.47       35.18      9.90 o 
  -5  12  10        0.08        7.70      7.70 o 
  -4  12  10       79.09       76.97     11.00 o 
  -3  12  10      257.86      252.89     17.59 o 
  -2  12  10       25.63       27.49      8.80 o 
  -1  12  10       12.08       11.00      7.70 o 
   0  12  10        3.63       -3.30      6.60 o 
   1  12  10        2.67       -1.10      6.60 o 
   2  12  10      160.46      162.73     14.29 o 
   3  12  10       72.14       69.27     11.00 o 
   4  12  10        1.25        4.40      7.70 o 
   5  12  10        4.82        6.60      7.70 o 
   6  12  10        9.51        5.50      7.70 o 
   7  12  10        6.59        1.10      7.70 o 
  -7  13  10        1.46       -8.80      8.80 o 
  -6  13  10        0.29       -4.40      7.70 o 
  -5  13  10        0.13        3.30      7.70 o 
  -4  13  10       88.56       97.86     13.19 o 
  -3  13  10        8.89        6.60      7.70 o 
  -2  13  10        5.06       11.00      8.80 o 
  -1  13  10       70.59       68.17     11.00 o 
   0  13  10        9.20        2.20      7.70 o 
   1  13  10      120.57      109.95     13.19 o 
   2  13  10       28.00       18.69      7.70 o 
   3  13  10       17.53       21.99      8.80 o 
   4  13  10       36.07       35.18      9.90 o 
   5  13  10        3.87        5.50      7.70 o 
   6  13  10       11.09       19.79      8.80 o 
   7  13  10        1.72        1.10      7.70 o 
  -7  14  10       12.49       -8.80      8.80 o 
  -6  14  10        9.77       16.49      9.90 o 
  -5  14  10        2.98        3.30      8.80 o 
  -4  14  10       62.59       46.18     11.00 o 
  -3  14  10        1.13        2.20      7.70 o 
  -2  14  10       39.51       38.48      9.90 o 
  -1  14  10        6.71        3.30      7.70 o 
   0  14  10       22.89       15.39      8.80 o 
   1  14  10        1.42        9.90      8.80 o 
   2  14  10        0.10        8.80      8.80 o 
   3  14  10       86.89       91.26     12.09 o 
   4  14  10        1.14        0.00      7.70 o 
   5  14  10       28.90       31.89      9.90 o 
   6  14  10       43.87       48.38     11.00 o 
  -6  15  10        3.83       -5.50      8.80 o 
  -5  15  10        0.07        6.60      8.80 o 
  -4  15  10        0.23        3.30      8.80 o 
  -3  15  10       20.92       23.09      8.80 o 
  -2  15  10        7.21        3.30      7.70 o 
  -1  15  10       68.82       69.27     12.09 o 
   0  15  10       14.32        8.80      7.70 o 
   1  15  10        0.12        2.20      8.80 o 
   2  15  10        0.24       -6.60      7.70 o 
   3  15  10        0.01       -1.10      8.80 o 
   4  15  10       39.05       46.18     11.00 o 
   5  15  10       20.40       34.08      9.90 o 
  -5  16  10        3.44        3.30      8.80 o 
  -4  16  10        2.28       -7.70      7.70 o 
  -3  16  10       18.28        6.60      9.90 o 
  -2  16  10       57.79       62.67     12.09 o 
  -1  16  10        0.02        8.80      8.80 o 
   0  16  10        1.35       -4.40      8.80 o 
   1  16  10        3.83       -5.50      8.80 o 
   2  16  10       69.55       70.37     12.09 o 
   3  16  10        0.44       -5.50      8.80 o 
   4  16  10        4.57        1.10      8.80 o 
  -3  17  10       23.67       31.89     11.00 o 
  -2  17  10        0.22       -8.80      8.80 o 
  -1  17  10       47.92       23.09      9.90 o 
   0  17  10       31.99       27.49      9.90 o 
   1  17  10       37.78       26.39      9.90 o 
   2  17  10        4.05        1.10      8.80 o 
  -9   0  11       13.14       12.09      5.50 o 
  -7   0  11      501.89      512.37     17.59 o 
  -5   0  11      384.38      376.03     13.19 o 
  -3   0  11        5.24        6.60      3.30 o 
  -1   0  11       59.73       56.07      5.50 o 
   1   0  11       31.76       28.59      5.50 o 
   3   0  11      156.34      168.22     11.00 o 
   5   0  11        6.90        5.50      5.50 o 
   7   0  11       43.63       52.78      8.80 o 
   9   0  11       24.63       17.59      7.70 o 
 -10   1  11       44.85       59.25      5.79 o 
  -9   1  11        0.65        5.50      3.89 o 
  -8   1  11      141.63      134.57      7.36 o 
  -7   1  11       96.12      126.66      6.57 o 
  -6   1  11       20.21       14.54      3.11 o 
  -5   1  11       44.77       48.96      3.43 o 
  -4   1  11      173.97      172.00      5.79 o 
  -3   1  11        1.82        0.16      2.75 o 
  -2   1  11      328.21      338.40      8.45 o 
  -1   1  11       33.97       30.94      3.11 o 
   0   1  11       35.27       41.36      3.43 o 
   1   1  11        1.06        0.00      2.33 o 
   2   1  11      189.56      165.23      7.36 o 
   3   1  11       17.11       10.14      3.43 o 
   4   1  11        1.55        2.20      3.89 o 
   5   1  11       33.59       25.04      4.66 o 
   6   1  11       53.09       59.30     10.45 o 
   7   1  11        0.26       -2.20      3.89 o 
   8   1  11        9.25        9.90      4.66 o 
   9   1  11       19.89       17.59      5.44 o 
 -10   2  11       20.52       32.36      5.01 o 
  -9   2  11        1.19       -0.44      7.70 o 
  -8   2  11        3.00        0.24      3.43 o 
  -7   2  11       24.25       30.41      3.66 o 
  -6   2  11        2.89        2.98      2.64 o 
  -5   2  11       32.12       37.38      5.50 o 
  -4   2  11       58.31       65.97      6.60 o 
  -3   2  11      272.83      280.33      7.11 o 
  -2   2  11       11.17       18.32      2.64 o 
  -1   2  11        8.51        9.42      2.64 o 
   0   2  11        6.21        5.81      2.64 o 
   1   2  11        7.51        9.90      3.11 o 
   2   2  11       13.35       14.63      3.43 o 
   3   2  11       14.36        6.60      3.89 o 
   4   2  11        3.97        2.75      3.89 o 
   5   2  11       37.46       31.35      4.66 o 
   6   2  11       33.28       39.10      5.44 o 
   7   2  11       32.65       35.32      5.44 o 
   8   2  11        0.04        3.85      4.66 o 
   9   2  11       34.81       25.16      5.79 o 
 -10   3  11       35.86       49.48      8.80 o 
  -9   3  11       45.70       31.89      7.70 o 
  -8   3  11       71.30       67.07      8.80 o 
  -7   3  11       35.22       39.58      7.70 o 
  -6   3  11       51.05       39.58      6.60 o 
  -5   3  11       35.81       39.58      6.60 o 
  -4   3  11       29.28       28.59      5.50 o 
  -3   3  11       31.56       36.28      6.60 o 
  -2   3  11       50.41       45.81      3.66 o 
  -1   3  11        0.28        1.41      2.64 o 
   0   3  11       16.20       12.82      2.83 o 
   1   3  11       39.56       35.98      4.22 o 
   2   3  11      221.18      180.93      7.70 o 
   3   3  11       25.30       17.66      3.89 o 
   4   3  11       40.49       32.44      4.66 o 
   5   3  11       10.23       13.89      4.40 o 
   6   3  11      141.94      141.58      9.90 o 
   7   3  11        4.21        9.35      4.66 o 
   8   3  11       20.84       23.12      5.44 o 
   9   3  11        0.01       -4.66      4.66 o 
 -10   4  11       53.65       51.68      9.90 o 
  -9   4  11        0.09        4.40      6.60 o 
  -8   4  11       37.84       41.78      7.70 o 
  -7   4  11      111.20      118.75     11.00 o 
  -6   4  11       31.33       39.58      7.70 o 
  -5   4  11      329.51      334.25     15.39 o 
  -4   4  11       11.34        7.70      5.50 o 
  -3   4  11       79.77       78.06      7.70 o 
  -2   4  11       66.99       61.57      7.70 o 
  -1   4  11       68.65       69.64      4.47 o 
   0   4  11       62.18       53.26      4.22 o 
   1   4  11       10.07        5.99      3.43 o 
   2   4  11       67.70       65.03      5.01 o 
   3   4  11      111.48      104.12      6.57 o 
   4   4  11       21.31       17.49      4.22 o 
   5   4  11       61.12       63.80      6.22 o 
   6   4  11        4.68        7.15      4.66 o 
   7   4  11       40.88       49.80     10.45 o 
   8   4  11        0.05       -2.75      4.66 o 
   9   4  11        0.74        5.50      4.66 o 
 -10   5  11       36.39       49.48      9.90 o 
  -9   5  11       28.86       45.08      8.80 o 
  -8   5  11       20.69       13.19      6.60 o 
  -7   5  11       23.83       26.39      7.70 o 
  -6   5  11       18.17       18.69      6.60 o 
  -5   5  11       11.17       18.69      6.60 o 
  -4   5  11       20.53       27.49      6.60 o 
  -3   5  11       30.05       28.59      6.60 o 
  -2   5  11      288.87      279.27     14.29 o 
  -1   5  11      151.02      156.72      5.66 o 
   0   5  11       94.76       84.33      5.50 o 
   1   5  11      120.75      103.55      6.08 o 
   2   5  11      293.39      297.04     10.02 o 
   3   5  11       11.14       11.79      4.22 o 
   4   5  11       39.55       33.95      5.01 o 
   5   5  11        8.56        8.90      4.22 o 
   6   5  11       11.18       13.74      4.66 o 
   7   5  11        9.27       10.45      4.66 o 
   8   5  11       30.24       31.04      5.79 o 
   9   5  11       11.64        7.70      5.44 o 
 -10   6  11       51.24       70.37     11.00 o 
  -9   6  11        7.31        1.10      7.70 o 
  -8   6  11       32.45       25.29      7.70 o 
  -7   6  11       38.74       37.38      8.80 o 
  -6   6  11        8.27        3.30      6.60 o 
  -5   6  11      214.23      212.20     13.19 o 
  -4   6  11       37.64       34.08      7.70 o 
  -3   6  11       10.59       11.00      6.60 o 
  -2   6  11      163.81      178.12     12.09 o 
  -1   6  11        0.09        1.51      4.95 o 
   0   6  11       55.10       44.10      3.85 o 
   1   6  11        0.22        0.37      3.43 o 
   2   6  11      237.05      242.85      9.90 o 
   3   6  11       29.66       33.46      5.01 o 
   4   6  11       10.45       17.39      4.22 o 
   5   6  11       14.60       18.14      4.66 o 
   6   6  11       61.94       67.07      6.57 o 
   7   6  11        1.92       -1.20      4.22 o 
   8   6  11        8.48        9.39      5.01 o 
   9   6  11       13.72       11.00      5.44 o 
  -9   7  11      162.40      172.62     15.39 o 
  -8   7  11        3.50        3.30      7.70 o 
  -7   7  11        8.48        3.30      6.60 o 
  -6   7  11        2.05       -5.50      5.50 o 
  -5   7  11       64.20       58.27      8.80 o 
  -4   7  11        3.76        4.40      6.60 o 
  -3   7  11        3.58        5.50      6.60 o 
  -2   7  11       58.51       56.07      8.80 o 
  -1   7  11       89.52       91.26      9.90 o 
   0   7  11        0.42       -1.37      3.30 o 
   1   7  11      111.66       95.60      6.08 o 
   2   7  11        1.52        2.32      3.43 o 
   3   7  11       14.41       14.75      7.15 o 
   4   7  11        0.58        1.98      9.35 o 
   5   7  11      152.37      147.23     15.39 o 
   6   7  11       58.18       53.74      6.08 o 
   7   7  11        2.38        2.20      4.66 o 
   8   7  11       41.38       35.95      6.22 o 
  -9   8  11       13.34       20.89      8.80 o 
  -8   8  11       78.41       75.87     11.00 o 
  -7   8  11        0.04       -4.40      6.60 o 
  -6   8  11        0.59       -5.50      6.60 o 
  -5   8  11       38.95       42.88      8.80 o 
  -4   8  11       46.73       47.28      8.80 o 
  -3   8  11       37.24       29.69      7.70 o 
  -2   8  11      179.27      191.31     13.19 o 
  -1   8  11        1.75        3.30      5.50 o 
   0   8  11       70.58       59.37      8.80 o 
   1   8  11        5.91        2.64      3.66 o 
   2   8  11       44.80       40.54      5.01 o 
   3   8  11        0.20        2.20      4.22 o 
   4   8  11        1.71       -0.55      3.89 o 
   5   8  11       24.74       24.13      5.01 o 
   6   8  11       18.96       18.45     10.45 o 
   7   8  11        2.93       -1.20      4.22 o 
   8   8  11        0.54       -1.01      5.01 o 
  -9   9  11        1.11        5.50      7.70 o 
  -8   9  11        0.11       -1.10      7.70 o 
  -7   9  11        0.62        1.10      7.70 o 
  -6   9  11        1.80       -5.50      6.60 o 
  -5   9  11        3.16       -6.60      6.60 o 
  -4   9  11      309.56      325.45     17.59 o 
  -3   9  11      154.87      191.31     14.29 o 
  -2   9  11       13.45       21.99      7.70 o 
  -1   9  11       90.30       90.16     11.00 o 
   0   9  11        6.52        0.00      6.60 o 
   1   9  11      111.72      101.15     11.00 o 
   2   9  11      100.94       98.22     12.64 o 
   3   9  11        0.04       -2.64      3.66 o 
   4   9  11       57.88       54.43      5.79 o 
   5   9  11       19.47       29.65      5.44 o 
   6   9  11        6.76        7.87      5.01 o 
   7   9  11        9.84       13.74      7.15 o 
   8   9  11       23.30       32.40      6.57 o 
  -8  10  11        6.13       12.09      8.80 o 
  -7  10  11       37.04       57.17     11.00 o 
  -6  10  11       12.92        9.90      7.70 o 
  -5  10  11       40.97       29.69      8.80 o 
  -4  10  11       49.81       68.17     11.00 o 
  -3  10  11      116.95      115.45     12.09 o 
  -2  10  11       19.66       20.89      7.70 o 
  -1  10  11       11.51        7.70      6.60 o 
   0  10  11       22.60       11.00      7.70 o 
   1  10  11       19.30       15.39      7.70 o 
   2  10  11      289.82      312.26     17.59 o 
   3  10  11        4.08       -1.10      6.60 o 
   4  10  11        1.86        1.90      4.22 o 
   5  10  11        0.43       -1.90      4.22 o 
   6  10  11       55.62       55.94      7.15 o 
   7  10  11       31.43       35.18      6.57 o 
  -8  11  11        9.18       18.69      9.90 o 
  -7  11  11        7.84       -2.20      7.70 o 
  -6  11  11        6.01        7.70      7.70 o 
  -5  11  11       28.07       28.59      8.80 o 
  -4  11  11       18.59       24.19      8.80 o 
  -3  11  11       25.54       37.38      8.80 o 
  -2  11  11        0.00       -4.40      6.60 o 
  -1  11  11       31.09       26.39      7.70 o 
   0  11  11        9.03        4.40      7.70 o 
   1  11  11       24.10       23.09      7.70 o 
   2  11  11        0.18        3.30      6.60 o 
   3  11  11       51.84       54.98      9.90 o 
   4  11  11       29.55       28.59      8.80 o 
   5  11  11        9.12        0.00      7.70 o 
   6  11  11        0.00        2.45      5.01 o 
   7  11  11        1.23       10.84      5.28 o 
  -7  12  11        4.13        8.80      8.80 o 
  -6  12  11       10.89       15.39      8.80 o 
  -5  12  11       68.15       60.47     11.00 o 
  -4  12  11       37.26       38.48      9.90 o 
  -3  12  11        0.47        4.40      7.70 o 
  -2  12  11       40.59       42.88      8.80 o 
  -1  12  11       21.87       24.19      7.70 o 
   0  12  11        0.04       11.00      7.70 o 
   1  12  11       15.34       19.79      7.70 o 
   2  12  11       23.49       23.09      8.80 o 
   3  12  11        9.75        9.90      7.70 o 
   4  12  11        0.88        2.20      7.70 o 
   5  12  11        7.37        6.60      7.70 o 
   6  12  11        1.23        3.30      7.70 o 
  -6  13  11       20.55       14.29      9.90 o 
  -5  13  11       10.10        7.70      8.80 o 
  -4  13  11      279.93      267.18     18.69 o 
  -3  13  11      125.07      125.34     14.29 o 
  -2  13  11        8.89        8.80      8.80 o 
  -1  13  11        5.61        7.70      7.70 o 
   0  13  11       25.92       24.19      8.80 o 
   1  13  11        0.20       -2.20      7.70 o 
   2  13  11        7.91        2.20      7.70 o 
   3  13  11       16.05        7.70      7.70 o 
   4  13  11      120.39      120.95     13.19 o 
   5  13  11       13.03       18.69      8.80 o 
  -5  14  11       13.23       27.49     11.00 o 
  -4  14  11       69.18       78.06     12.09 o 
  -3  14  11       43.18       26.39      9.90 o 
  -2  14  11        4.05        5.50      8.80 o 
  -1  14  11       11.24        8.80      8.80 o 
   0  14  11        0.45        1.10      7.70 o 
   1  14  11        2.80        0.00      7.70 o 
   2  14  11       89.48       79.16     12.09 o 
   3  14  11       22.05       19.79      8.80 o 
   4  14  11        0.01        4.40      8.80 o 
  -4  15  11      112.58      131.94     15.39 o 
  -3  15  11        3.06        8.80      9.90 o 
  -2  15  11        9.08       12.09      8.80 o 
  -1  15  11        5.87       12.09      8.80 o 
   0  15  11        1.86       -7.70      7.70 o 
   1  15  11        5.42        8.80      7.70 o 
   2  15  11        9.96       19.79      9.90 o 
   3  15  11        0.00       -2.20      8.80 o 
  -2  16  11        3.42        4.40      8.80 o 
  -1  16  11       17.44       25.29      9.90 o 
   0  16  11        0.18        5.50      8.80 o 
   1  16  11        5.30       -1.10      8.80 o 
   2  16  11       25.32       13.19      8.80 o 
  -8   0  12       52.11       50.58      6.60 o 
  -6   0  12       48.83       51.68      5.50 o 
  -4   0  12      211.67      251.79      9.90 o 
  -2   0  12      160.61      174.82      8.80 o 
   0   0  12        1.92        2.20      3.30 o 
   2   0  12       77.64       72.57      7.70 o 
   4   0  12      587.96      527.76     20.89 o 
   6   0  12       67.57       75.87      9.90 o 
   8   0  12        0.03        1.10      6.60 o 
  -9   1  12       71.97       86.86      8.80 o 
  -8   1  12        3.63        3.30      5.50 o 
  -7   1  12        5.76        2.20      5.50 o 
  -6   1  12        0.34       -3.30      4.40 o 
  -5   1  12       14.69       17.24      2.64 o 
  -4   1  12        0.32        1.10      1.97 o 
  -3   1  12      198.68      205.68      6.08 o 
  -2   1  12        0.00        6.60      2.33 o 
  -1   1  12        8.66        8.64      2.64 o 
   0   1  12        9.22       10.68      2.64 o 
   1   1  12        6.67        6.60      3.11 o 
   2   1  12        0.02       -1.10      3.30 o 
   3   1  12      153.41      135.07      7.15 o 
   4   1  12       24.56       20.36      4.66 o 
   5   1  12       15.79       18.14      4.66 o 
   6   1  12        7.68        6.05      4.66 o 
   7   1  12      141.85      148.05      9.33 o 
   8   1  12        0.00       -2.75      4.66 o 
  -9   2  12        0.93        1.10      5.50 o 
  -8   2  12       19.80       25.29      6.60 o 
  -7   2  12       26.72       28.59      6.60 o 
  -6   2  12       77.24       85.76      8.80 o 
  -5   2  12       87.14       79.16      7.70 o 
  -4   2  12       44.16       52.78      6.60 o 
  -3   2  12        5.02        5.50      1.97 o 
  -2   2  12       38.23       45.96      3.43 o 
  -1   2  12       36.15       34.98      3.43 o 
   0   2  12       22.52       14.29      3.43 o 
   1   2  12        0.21       -0.31      2.64 o 
   2   2  12       47.15       56.07      4.66 o 
   3   2  12        3.52        2.20      4.40 o 
   4   2  12      384.82      355.84     15.39 o 
   5   2  12        7.44        9.10      4.22 o 
   6   2  12       41.43       41.60      5.79 o 
   7   2  12        2.14        4.95      4.66 o 
   8   2  12       10.69        7.36      5.01 o 
  -9   3  12       54.92       64.87      8.80 o 
  -8   3  12        8.80       19.79      6.60 o 
  -7   3  12       25.01       21.99      6.60 o 
  -6   3  12        4.60        2.20      5.50 o 
  -5   3  12       28.78       43.98      6.60 o 
  -4   3  12       36.96       31.89      5.50 o 
  -3   3  12      116.84      117.65      8.80 o 
  -2   3  12        0.54        0.37      1.97 o 
  -1   3  12        2.82        4.87      2.64 o 
   0   3  12        0.30       -2.51      2.64 o 
   1   3  12        0.33       -2.64      2.64 o 
   2   3  12        0.00       -3.18      3.43 o 
   3   3  12      115.07       82.23      5.79 o 
   4   3  12       37.48       42.74      5.01 o 
   5   3  12       20.56       28.03      8.25 o 
   6   3  12        0.48       -1.80      4.22 o 
   7   3  12       55.33       59.20      6.57 o 
   8   3  12        9.80       16.49      5.44 o 
  -9   4  12        2.99       -5.50      6.60 o 
  -8   4  12       28.42       34.08      7.70 o 
  -7   4  12        0.10       -3.30      5.50 o 
  -6   4  12       20.23       19.79      6.60 o 
  -5   4  12      496.53      517.87     19.79 o 
  -4   4  12       23.75       26.39      6.60 o 
  -3   4  12       84.11       98.96      8.80 o 
  -2   4  12       84.05       90.16      8.80 o 
  -1   4  12        4.88        0.47      2.64 o 
   0   4  12        0.70        2.06      2.83 o 
   1   4  12        0.58       -1.24      2.83 o 
   2   4  12        6.83        3.54      3.43 o 
   3   4  12       29.00       35.18      5.01 o 
   4   4  12       81.01       69.27      5.79 o 
   5   4  12        3.44        5.90      4.22 o 
   6   4  12       43.77       40.68      5.79 o 
   7   4  12        1.53        4.40      4.66 o 
   8   4  12        0.06        0.42      5.01 o 
  -9   5  12        5.41        6.60      7.70 o 
  -8   5  12       16.17       21.99      7.70 o 
  -7   5  12        2.14        1.10      6.60 o 
  -6   5  12        1.81        2.20      5.50 o 
  -5   5  12        0.68       14.29      6.60 o 
  -4   5  12       92.11      102.25      9.90 o 
  -3   5  12       96.35      119.85      9.90 o 
  -2   5  12        4.58        7.70      5.50 o 
  -1   5  12       17.88       21.91      2.95 o 
   0   5  12       76.69       83.27      5.28 o 
   1   5  12       26.72       27.16      3.66 o 
   2   5  12        4.51        0.24      3.43 o 
   3   5  12       48.83       39.26      5.01 o 
   4   5  12       22.36       29.23      5.01 o 
   5   5  12        1.87        6.00      4.22 o 
   6   5  12        0.21        0.60      5.50 o 
   7   5  12       59.64       71.37      7.36 o 
   8   5  12        0.06       -2.20      4.66 o 
  -9   6  12        0.23       -5.50      6.60 o 
  -8   6  12        4.92       -2.20      6.60 o 
  -7   6  12       50.43       39.58      8.80 o 
  -6   6  12        2.44       -4.40      6.60 o 
  -5   6  12       61.67       58.27      8.80 o 
  -4   6  12        3.49       17.59      6.60 o 
  -3   6  12      472.82      509.07     20.89 o 
  -2   6  12       23.66       36.28      7.70 o 
  -1   6  12      111.59      124.24     11.00 o 
   0   6  12       12.19        8.80      3.43 o 
   1   6  12        4.62        7.48      3.66 o 
   2   6  12       71.91       70.96      5.79 o 
   3   6  12       84.57       77.18      6.08 o 
   4   6  12       12.80       11.00      4.22 o 
   5   6  12       16.46       21.72      4.66 o 
   6   6  12        0.48        2.75      4.66 o 
   7   6  12        6.96        5.24      5.01 o 
   8   6  12        8.69        1.95      5.01 o 
  -8   7  12       28.05       40.68      8.80 o 
  -7   7  12        1.57       -2.20      6.60 o 
  -6   7  12        0.38       -2.20      6.60 o 
  -5   7  12       51.16       53.88      8.80 o 
  -4   7  12      114.38      131.94     12.09 o 
  -3   7  12       29.04       36.28      7.70 o 
  -2   7  12       12.47       11.00      6.60 o 
  -1   7  12       17.65        9.90      6.60 o 
   0   7  12       75.46       77.34      8.25 o 
   1   7  12       19.19       12.59      3.85 o 
   2   7  12       14.88       10.80      4.22 o 
   3   7  12       54.29       40.04      5.01 o 
   4   7  12       36.44       35.56      5.28 o 
   5   7  12        0.84        7.50      4.22 o 
   6   7  12       37.60       44.46      5.79 o 
   7   7  12       19.64       17.04      5.44 o 
  -8   8  12        1.94        2.20      7.70 o 
  -7   8  12       36.69       52.78      9.90 o 
  -6   8  12        2.83        2.20      6.60 o 
  -5   8  12       73.17       75.87      9.90 o 
  -4   8  12        0.00        3.30      6.60 o 
  -3   8  12        0.37        3.30      6.60 o 
  -2   8  12       13.35       12.09      6.60 o 
  -1   8  12       11.07        0.00      6.60 o 
   0   8  12       18.24       13.19      6.60 o 
   1   8  12        0.40        0.37      3.43 o 
   2   8  12        1.28       -3.30      5.50 o 
   3   8  12       59.19       47.89      5.79 o 
   4   8  12        3.62        3.10      4.22 o 
   5   8  12        7.21        4.95      4.66 o 
   6   8  12        1.27        5.41      5.01 o 
   7   8  12        4.91        0.85      5.01 o 
  -7   9  12        0.29        5.50      7.70 o 
  -6   9  12        1.01       -3.30      6.60 o 
  -5   9  12       18.60       15.39      7.70 o 
  -4   9  12       45.29       35.18      8.80 o 
  -3   9  12       13.20       20.89      7.70 o 
  -2   9  12        1.67       -3.30      6.60 o 
  -1   9  12        2.48       -1.10      6.60 o 
   0   9  12       15.09        3.30      6.60 o 
   1   9  12        4.29        0.00      6.60 o 
   2   9  12        0.83        7.70      6.60 o 
   3   9  12        0.17        1.10      4.22 o 
   4   9  12       15.42       15.05      5.01 o 
   5   9  12       20.14       26.28      5.79 o 
   6   9  12        0.57        4.40      4.66 o 
  -7  10  12        0.52       -1.10      7.70 o 
  -6  10  12        6.40       -6.60      6.60 o 
  -5  10  12       21.71       20.89      8.80 o 
  -4  10  12       31.07       34.08      8.80 o 
  -3  10  12      494.28      473.89     21.99 o 
  -2  10  12       36.64       39.58      8.80 o 
  -1  10  12       18.52        8.80      6.60 o 
   0  10  12        0.01       -3.30      6.60 o 
   1  10  12        0.06       -6.60      6.60 o 
   2  10  12       44.24       49.48      9.90 o 
   3  10  12       50.91       48.38      8.80 o 
   4  10  12        0.76        4.40      5.50 o 
   5  10  12        0.03        2.20      4.66 o 
   6  10  12        0.03       -4.40      4.66 o 
  -6  11  12        1.02        0.00      7.70 o 
  -5  11  12        5.45        1.10      7.70 o 
  -4  11  12       74.02       61.57     11.00 o 
  -3  11  12        4.11        9.90      7.70 o 
  -2  11  12       10.47        9.90      7.70 o 
  -1  11  12        0.96       -1.10      6.60 o 
   0  11  12       17.07        8.80      7.70 o 
   1  11  12       22.78       21.99      7.70 o 
   2  11  12       41.65       38.48      8.80 o 
   3  11  12        5.88        2.20      7.70 o 
   4  11  12       40.59       43.98      9.90 o 
   5  11  12       15.98       17.59      7.70 o 
  -5  12  12        6.96        8.80      8.80 o 
  -4  12  12        3.01       15.39      8.80 o 
  -3  12  12        6.47       -3.30      7.70 o 
  -2  12  12        8.09        0.00      7.70 o 
  -1  12  12        8.30       -3.30      7.70 o 
   0  12  12        8.17        2.20      7.70 o 
   1  12  12       16.34       16.49      8.80 o 
   2  12  12       14.70        9.90      8.80 o 
   3  12  12        6.78        1.10      6.60 o 
   4  12  12       12.83        9.90      7.70 o 
  -5  13  12        3.38        0.00      8.80 o 
  -4  13  12       11.23        1.10      8.80 o 
  -3  13  12        0.13       -6.60      7.70 o 
  -2  13  12       10.29       -5.50      7.70 o 
  -1  13  12        0.06        6.60      7.70 o 
   0  13  12        1.01        8.80      7.70 o 
   1  13  12       12.31       23.09      8.80 o 
   2  13  12       20.87       21.99      8.80 o 
   3  13  12        9.42        6.60      7.70 o 
  -3  14  12       29.05       21.99      9.90 o 
  -2  14  12       37.48       42.88     11.00 o 
  -1  14  12       10.09       12.09      8.80 o 
   0  14  12        3.12       -7.70      7.70 o 
   1  14  12       12.27       11.00      7.70 o 
   2  14  12       79.59       83.56     12.09 o 
  -3   0  13        6.44        8.80      3.30 o 
  -1   0  13        1.63        2.20      3.30 o 
   1   0  13        1.93       -3.30      4.40 o 
   3   0  13        0.12       -1.10      5.50 o 
   5   0  13       71.82       68.17      8.80 o 
   7   0  13        5.55        4.40      6.60 o 
  -5   1  13        1.59        3.30      4.40 o 
  -4   1  13      129.34      153.93      8.80 o 
  -3   1  13        0.17       -0.22      1.83 o 
  -2   1  13       13.55       12.41      2.75 o 
  -1   1  13       70.57       86.48      5.01 o 
   0   1  13        6.49        9.35      3.11 o 
   1   1  13       13.79        7.15      3.11 o 
   2   1  13       52.54       44.86      4.66 o 
   3   1  13        2.81        2.20      3.89 o 
   4   1  13       18.22       21.99      4.66 o 
   5   1  13       56.39       61.15      6.22 o 
   6   1  13        4.72        1.65      4.95 o 
   7   1  13        0.05       -4.66      4.66 o 
  -7   2  13       39.30       37.38      6.60 o 
  -6   2  13        0.11       -3.30      4.40 o 
  -5   2  13      168.03      196.81     11.00 o 
  -4   2  13       16.78       20.89      5.50 o 
  -3   2  13       32.03       37.38      5.50 o 
  -2   2  13        0.04        1.41      2.64 o 
  -1   2  13       94.68      101.92      5.79 o 
   0   2  13        0.10       -1.26      2.64 o 
   1   2  13        2.25       -1.10      3.11 o 
   2   2  13       13.68       13.19      3.89 o 
   3   2  13       37.75       31.77      5.50 o 
   4   2  13        2.83       10.45      4.66 o 
   5   2  13        4.23        6.30      4.22 o 
   6   2  13        1.14        0.55      4.66 o 
   7   2  13        1.69        0.00      4.66 o 
  -8   3  13       23.61       26.39      6.60 o 
  -7   3  13        0.18       -5.50      5.50 o 
  -6   3  13       42.95       30.79      6.60 o 
  -5   3  13       36.17       39.58      6.60 o 
  -4   3  13       13.99        4.40      5.50 o 
  -3   3  13        2.47        9.90      5.50 o 
  -2   3  13       13.28       17.59      5.50 o 
  -1   3  13       82.43       88.36      5.28 o 
   0   3  13        0.44       -1.51      3.85 o 
   1   3  13        3.20        1.59      3.43 o 
   2   3  13       19.04        6.05      3.89 o 
   3   3  13        3.37       -3.43      3.43 o 
   4   3  13        1.70       -3.89      3.89 o 
   5   3  13        0.07        4.20      4.22 o 
   6   3  13        4.08        9.56     11.54 o 
   7   3  13        1.17        1.10      4.66 o 
  -8   4  13        1.69        7.70      6.60 o 
  -7   4  13        1.18       -3.30      5.50 o 
  -6   4  13        7.59        6.60      6.60 o 
  -5   4  13       50.17       42.88      7.70 o 
  -4   4  13       17.50       26.39      6.60 o 
  -3   4  13        2.91        9.90      5.50 o 
  -2   4  13        5.71       13.19      5.50 o 
  -1   4  13        8.63        4.81      2.83 o 
   0   4  13       29.73       35.95      3.66 o 
   1   4  13        2.48       -2.20      3.43 o 
   2   4  13       48.32       43.35      5.01 o 
   3   4  13        3.00        1.65      3.89 o 
   4   4  13       33.55       29.13      5.01 o 
   5   4  13       12.81       11.00      4.66 o 
   6   4  13       64.15       75.80      7.00 o 
   7   4  13        1.80       -1.10      4.66 o 
  -8   5  13        0.12        6.60      6.60 o 
  -7   5  13        0.10        3.30      6.60 o 
  -6   5  13       58.22       67.07      8.80 o 
  -5   5  13        9.21       11.00      6.60 o 
  -4   5  13       46.47       58.27      8.80 o 
  -3   5  13       35.78       42.88      7.70 o 
  -2   5  13        0.54        0.00      5.50 o 
  -1   5  13        6.43       12.51      2.83 o 
   0   5  13        7.13       10.87      3.43 o 
   1   5  13      169.69      163.07      7.66 o 
   2   5  13       59.17       62.78      5.79 o 
   3   5  13       18.93       28.45      5.01 o 
   4   5  13       12.35       18.18      5.01 o 
   5   5  13       93.70      101.36      7.36 o 
   6   5  13       23.94       24.75      5.44 o 
  -7   6  13        0.34       -5.50      6.60 o 
  -6   6  13        0.52       -5.50      5.50 o 
  -5   6  13       71.44       64.87      8.80 o 
  -4   6  13       68.04       65.97      8.80 o 
  -3   6  13       28.81       30.79      6.60 o 
  -2   6  13       30.44       24.19      6.60 o 
  -1   6  13       23.66       37.38      7.70 o 
   0   6  13        0.45       -1.34      3.43 o 
   1   6  13        0.04        2.81      3.43 o 
   2   6  13       80.79       77.14      6.08 o 
   3   6  13        8.99       11.19      4.22 o 
   4   6  13       12.70       20.30      5.01 o 
   5   6  13        1.24        3.85      4.95 o 
   6   6  13       34.51       41.90      6.22 o 
  -7   7  13        5.73       -1.10      6.60 o 
  -6   7  13        7.62        6.60      7.70 o 
  -5   7  13      158.36      155.03     13.19 o 
  -4   7  13        4.65       -3.30      6.60 o 
  -3   7  13        4.99        9.90      6.60 o 
  -2   7  13        1.74        5.50      6.60 o 
  -1   7  13       60.59       69.27      8.80 o 
   0   7  13       14.02       26.39      7.70 o 
   1   7  13        0.23       -2.32      3.43 o 
   2   7  13       14.28       18.15      4.47 o 
   3   7  13        0.06       -3.30      4.22 o 
   4   7  13        2.00        6.85      5.01 o 
   5   7  13       64.96       65.04      7.00 o 
   6   7  13        0.13        5.33      5.01 o 
  -6   8  13        2.34       -1.10      7.70 o 
  -5   8  13       52.08       40.68      8.80 o 
  -4   8  13        0.43       -5.50      6.60 o 
  -3   8  13       35.16       34.08      7.70 o 
  -2   8  13        0.84       -6.60      6.60 o 
  -1   8  13       13.53       17.59      6.60 o 
   0   8  13       48.03       47.28      8.80 o 
   1   8  13       17.80       26.39      7.70 o 
   2   8  13      156.62      157.99      8.45 o 
   3   8  13        2.55        3.30      4.22 o 
   4   8  13       14.06       21.29      5.01 o 
   5   8  13        0.53        3.81      5.01 o 
  -6   9  13        5.13        2.20      7.70 o 
  -5   9  13        2.35       -1.10      6.60 o 
  -4   9  13       47.33       62.67      9.90 o 
  -3   9  13        0.94       -4.40      6.60 o 
  -2   9  13        9.98        9.90      6.60 o 
  -1   9  13       32.17       26.39      7.70 o 
   0   9  13       22.66       27.49      7.70 o 
   1   9  13       94.31       87.96     11.00 o 
   2   9  13       11.32        5.50      6.60 o 
   3   9  13       15.28       12.35      5.01 o 
   4   9  13        0.85        3.57      8.25 o 
   5   9  13       48.78       52.83      6.60 o 
  -5  10  13        1.42        1.10      7.70 o 
  -4  10  13        8.63        1.10      7.70 o 
  -3  10  13        1.02        5.50      7.70 o 
  -2  10  13       29.76       20.89      7.70 o 
  -1  10  13       10.07       17.59      7.70 o 
   0  10  13       19.23       11.00      7.70 o 
   1  10  13       10.57        3.30      6.60 o 
   2  10  13       19.29       21.99      8.80 o 
   3  10  13       23.82       29.69      8.80 o 
   4  10  13       13.10        6.60      7.70 o 
  -4  11  13       34.77       28.59      8.80 o 
  -3  11  13       40.91       16.49      8.80 o 
  -2  11  13        3.45        1.10      7.70 o 
  -1  11  13       22.14       17.59      7.70 o 
   0  11  13       34.39       42.88      9.90 o 
   1  11  13        0.78        3.30      7.70 o 
   2  11  13        0.28       -5.50      6.60 o 
   3  11  13        5.44       13.19      7.70 o 
  -3  12  13       42.86       43.98      9.90 o 
  -2  12  13        2.48       -7.70      7.70 o 
  -1  12  13        9.65        8.80      7.70 o 
   0  12  13       22.12       13.19      8.80 o 
   1  12  13       33.06       34.08      9.90 o 
   2  12  13       60.07       58.27     11.00 o 
  -2   0  14      129.75      157.23      8.80 o 
   0   0  14        4.66        4.40      4.40 o 
   2   0  14       21.96       29.69      6.60 o 
   4   0  14        4.61        0.00      6.60 o 
  -3   1  14        5.64        7.70      4.40 o 
  -2   1  14        7.97       12.09      5.50 o 
  -1   1  14       91.14      126.60      6.22 o 
   0   1  14        0.03       -0.55      3.11 o 
   1   1  14       17.21       21.74      6.05 o 
   2   1  14        6.77       13.74      3.89 o 
   3   1  14        0.13       -5.50      5.50 o 
   4   1  14       27.34       21.32      5.01 o 
   5   1  14       29.03       32.52      5.44 o 
   6   1  14        0.28       11.00      7.70 o 
  -4   2  14        0.33        8.80      5.50 o 
  -3   2  14       10.87        5.50      4.40 o 
  -2   2  14      117.44      146.23      9.90 o 
  -1   2  14        0.53       10.38      5.50 o 
   0   2  14       15.49       11.66      5.50 o 
   1   2  14        0.18        2.69      5.50 o 
   2   2  14       19.32       28.19      4.66 o 
   3   2  14        1.40        0.00      4.40 o 
   4   2  14        7.20       11.54      4.66 o 
   5   2  14        3.14        3.98      5.50 o 
  -5   3  14       85.85      119.85      9.90 o 
  -4   3  14       27.14       30.79      6.60 o 
  -3   3  14        4.42        0.00      5.50 o 
  -2   3  14        1.71        8.80      5.50 o 
  -1   3  14      162.10      193.51     12.09 o 
   0   3  14       12.83       16.73      4.40 o 
   1   3  14       55.88       60.15      5.01 o 
   2   3  14        2.53        1.65      3.89 o 
   3   3  14        0.25       -3.85      3.89 o 
   4   3  14        3.49        8.80      4.66 o 
   5   3  14        0.07       -4.40      4.66 o 
  -6   4  14       41.39       40.68      7.70 o 
  -5   4  14       11.63       18.69      6.60 o 
  -4   4  14       79.75       85.76      8.80 o 
  -3   4  14        0.01        1.10      5.50 o 
  -2   4  14       76.18       83.56      8.80 o 
  -1   4  14       42.45       59.37      7.70 o 
   0   4  14        9.23        7.94      3.43 o 
   1   4  14       10.68       15.18      4.22 o 
   2   4  14       21.74       26.73      4.47 o 
   3   4  14       12.76       19.03      4.66 o 
   4   4  14        3.59        1.40      4.22 o 
   5   4  14       18.38       33.17      5.79 o 
  -6   5  14        3.57       -2.20      6.60 o 
  -5   5  14       37.79       42.88      7.70 o 
  -4   5  14      107.38      119.85     11.00 o 
  -3   5  14        2.23        7.70      6.60 o 
  -2   5  14        0.12        4.40      6.60 o 
  -1   5  14       63.74       83.56      8.80 o 
   0   5  14       32.53       43.37      4.47 o 
   1   5  14        0.02       -1.10      3.43 o 
   2   5  14        2.34       -0.10      4.22 o 
   3   5  14        3.08        1.50      7.70 o 
   4   5  14       49.22       51.18      6.22 o 
   5   5  14       17.78       20.89      5.44 o 
  -6   6  14        0.28       -6.60      6.60 o 
  -5   6  14       17.04       17.59      7.70 o 
  -4   6  14       10.81       11.00      6.60 o 
  -3   6  14       10.01       11.00      6.60 o 
  -2   6  14       47.48       57.17      8.80 o 
  -1   6  14       26.02       41.78      7.70 o 
   0   6  14        1.81        8.80      6.60 o 
   1   6  14        0.01       -2.64      3.66 o 
   2   6  14        5.36        8.00      4.22 o 
   3   6  14       29.36       38.10      5.79 o 
   4   6  14        0.00        8.54      5.01 o 
  -5   7  14        6.37        8.80      6.60 o 
  -4   7  14        0.29        1.10      6.60 o 
  -3   7  14        5.13        0.00      6.60 o 
  -2   7  14        4.05        3.30      6.60 o 
  -1   7  14       41.81       46.18      8.80 o 
   0   7  14       30.08       43.98      8.80 o 
   1   7  14       17.22       18.61      4.40 o 
   2   7  14        1.73        3.40      4.22 o 
   3   7  14       18.56       20.21      5.01 o 
   4   7  14       49.86       70.92      7.00 o 
  -4   8  14       11.38       14.29      7.70 o 
  -3   8  14       35.71       37.38      8.80 o 
  -2   8  14        3.43        6.60      6.60 o 
  -1   8  14       21.08       25.29      7.70 o 
   0   8  14        4.10       -3.30      6.60 o 
   1   8  14       22.49       13.19      7.70 o 
   2   8  14        0.04        3.20      4.22 o 
   3   8  14       30.04       34.72      5.79 o 
  -3   9  14        7.20        4.40      7.70 o 
  -2   9  14       34.04       43.98      8.80 o 
  -1   9  14        6.90       12.09      7.70 o 
   0   9  14       22.20       15.39      7.70 o 
   1   9  14        9.74       13.19      7.70 o 
   2   9  14        0.16       -3.30      6.60 o 
  -2  10  14        0.89        2.20      7.70 o 
  -1  10  14       23.20       27.49      8.80 o 
   0  10  14        2.89        1.10      7.70 o 
   1  10  14        2.49        9.90      7.70 o 
  -1   0  15        4.80       13.19      5.50 o 
   1   0  15        2.86        4.40      5.50 o 
   3   0  15       95.19      113.25     11.00 o 
  -1   1  15        2.29       11.00      5.50 o 
   0   1  15       13.20       18.47      3.89 o 
   1   1  15        1.98        1.65      3.89 o 
   2   1  15        7.93        7.50      4.22 o 
   3   1  15        0.09        0.00      4.66 o 
  -2   2  15       12.25       19.79      5.50 o 
  -1   2  15       28.62       43.98      6.60 o 
   0   2  15        3.62        3.42      3.43 o 
   1   2  15        1.20        3.79      3.43 o 
   2   2  15        3.51        7.50      4.22 o 
   3   2  15      107.89      136.48      8.55 o 
  -3   3  15        0.01        1.10      5.50 o 
  -2   3  15       22.53       31.89      6.60 o 
  -1   3  15        4.51        6.60      5.50 o 
   0   3  15        3.50       14.29      5.50 o 
   1   3  15       20.92       28.63      4.66 o 
   2   3  15       11.40       13.74      4.66 o 
   3   3  15        0.04       -1.65      4.66 o 
  -4   4  15       66.39       64.87      8.80 o 
  -3   4  15        4.53        9.90      6.60 o 
  -2   4  15       35.08       50.58      7.70 o 
  -1   4  15        3.52        6.60      6.60 o 
   0   4  15        4.01        6.60      5.50 o 
   1   4  15        1.97       -2.69      3.43 o 
   2   4  15        5.10        4.20      4.22 o 
  -3   5  15       32.44       35.18      7.70 o 
  -2   5  15        1.74        0.00      5.50 o 
  -1   5  15       20.17        9.90      6.60 o 
   0   5  15       10.20       11.00      6.60 o 
   1   5  15        4.45        4.40      6.60 o 
   2   5  15        0.36       -4.40      6.05 o 
  -2   6  15       15.97       19.79      7.70 o 
  -1   6  15        0.35        7.70      6.60 o 
   0   6  15        3.98       -1.10      6.60 o 
   1   6  15        2.06        1.10      6.60 o 
                                                 
